# Supplementary material for: A Successful Failure: Missing the MDG4 Target for Under-Five Mortality in South Africa
Source: PLoS Med. 2015 Dec 22;12(12):e1001926. doi: 10.1371/journal.pmed.1001926 (PMC4687868; doi:10.1371/journal.pmed.1001926)
Supplement: S1 Dataset — (XLSX) [file pmed.1001926.s001.xlsx]

## Sheet: Sheet1
Dataset 2,929 records relating to 1,997 individual children who died before their 5th birthday from 1992 to 2013 in the Agincourt population. The full background and methods used are described in Kabudula et al, Global Health Action 2014; 7:25596.
Name	Description	Type	Values
psid	Anonymised pseudo-identifier for individual children who died	Numeric	1001 to 2997
			(1,997 unique values)
va_comp	Whether or not a verbal autopsy was successfully completed for the death	String	Y, N
CoD_category	Cause of death category (following WHO 2012 VA causes assigned by the InterVA-4 model)	String	Pneumonia; HIV/AIDS; Diarrhoea; Other Infections; Non-communicable; Neonatal causes; External causes; Indeterminate
lik	Likelihood associated with the CoD_category for an individual (with the sum for each individual death being 1.00)	Numeric	0.01 to 1.00
agegp	Age group (following WHO 2012 VA categories)	String	< 28 d; 1-11 m; 1-4 y
years	Time period when death occurred	String	92-93; 94-95; 96-97; 98-99; 00-01; 02-03; 04-05; 06-07; 08-09; 10-11; 12-13
py	Person-years in the Agincourt population corresponding to the agegp and years category of the death	Numeric	continuous

## Sheet: dataset
psid	va_comp	CoD_category	lik	agegp	years	py
1001	Y	neonatal causes	0.77	< 28 d	92-93	200.878
1001	Y	indeterminate	0.23	< 28 d	92-93	200.878
1002	Y	neonatal causes	0.43	< 28 d	92-93	200.878
1002	Y	indeterminate	0.03	< 28 d	92-93	200.878
1002	Y	neonatal causes	0.54	< 28 d	92-93	200.878
1003	Y	indeterminate	0.42	< 28 d	92-93	200.878
1003	Y	neonatal causes	0.58	< 28 d	92-93	200.878
1004	Y	indeterminate	0.25	< 28 d	92-93	200.878
1004	Y	neonatal causes	0.75	< 28 d	92-93	200.878
1005	Y	neonatal causes	1	< 28 d	92-93	200.878
1006	Y	neonatal causes	0.59	< 28 d	92-93	200.878
1006	Y	neonatal causes	0.38	< 28 d	92-93	200.878
1006	Y	indeterminate	0.03	< 28 d	92-93	200.878
1007	Y	indeterminate	0.01	< 28 d	92-93	200.878
1007	Y	neonatal causes	0.99	< 28 d	92-93	200.878
1008	Y	neonatal causes	1	< 28 d	92-93	200.878
1009	Y	neonatal causes	0.91	< 28 d	92-93	200.878
1009	Y	indeterminate	0.09	< 28 d	92-93	200.878
1010	N	indeterminate	1	< 28 d	92-93	200.878
1011	Y	neonatal causes	1	< 28 d	92-93	200.878
1012	Y	indeterminate	1	< 28 d	92-93	200.878
1013	Y	neonatal causes	1	< 28 d	92-93	200.878
1014	Y	neonatal causes	1	< 28 d	92-93	200.878
1015	Y	indeterminate	0.04	< 28 d	92-93	200.878
1015	Y	neonatal causes	0.96	< 28 d	92-93	200.878
1016	Y	neonatal causes	1	< 28 d	92-93	200.878
1017	N	indeterminate	1	< 28 d	92-93	200.878
1018	Y	neonatal causes	0.4	1-11 m	92-93	2316.48
1018	Y	indeterminate	0.2	1-11 m	92-93	2316.48
1018	Y	diarrhoea	0.4	1-11 m	92-93	2316.48
1019	N	indeterminate	1	1-11 m	92-93	2316.48
1020	N	indeterminate	1	1-11 m	92-93	2316.48
1021	Y	HIV/AIDS	0.86	1-11 m	92-93	2316.48
1021	Y	indeterminate	0.14	1-11 m	92-93	2316.48
1022	Y	HIV/AIDS	0.43	1-11 m	92-93	2316.48
1022	Y	other infections	0.43	1-11 m	92-93	2316.48
1022	Y	indeterminate	0.14	1-11 m	92-93	2316.48
1023	N	indeterminate	1	1-11 m	92-93	2316.48
1024	Y	indeterminate	0.29	1-11 m	92-93	2316.48
1024	Y	other infections	0.71	1-11 m	92-93	2316.48
1025	Y	pneumonia	1	1-11 m	92-93	2316.48
1026	Y	HIV/AIDS	0.82	1-11 m	92-93	2316.48
1026	Y	indeterminate	0.18	1-11 m	92-93	2316.48
1027	Y	HIV/AIDS	1	1-11 m	92-93	2316.48
1028	N	indeterminate	1	1-11 m	92-93	2316.48
1029	N	indeterminate	1	1-11 m	92-93	2316.48
1030	N	indeterminate	1	1-11 m	92-93	2316.48
1031	Y	pneumonia	1	1-11 m	92-93	2316.48
1032	Y	diarrhoea	1	1-11 m	92-93	2316.48
1033	N	indeterminate	1	1-11 m	92-93	2316.48
1034	Y	indeterminate	0.03	1-11 m	92-93	2316.48
1034	Y	HIV/AIDS	0.97	1-11 m	92-93	2316.48
1035	Y	non-communicable	0.83	1-11 m	92-93	2316.48
1035	Y	indeterminate	0.17	1-11 m	92-93	2316.48
1036	Y	pneumonia	0.95	1-11 m	92-93	2316.48
1036	Y	indeterminate	0.05	1-11 m	92-93	2316.48
1037	N	indeterminate	1	1-11 m	92-93	2316.48
1038	N	indeterminate	1	1-11 m	92-93	2316.48
1039	Y	HIV/AIDS	1	1-11 m	92-93	2316.48
1040	Y	diarrhoea	1	1-11 m	92-93	2316.48
1041	Y	HIV/AIDS	1	1-11 m	92-93	2316.48
1042	Y	external causes	0.95	1-11 m	92-93	2316.48
1042	Y	indeterminate	0.05	1-11 m	92-93	2316.48
1043	Y	other infections	1	1-11 m	92-93	2316.48
1044	Y	diarrhoea	1	1-11 m	92-93	2316.48
1045	N	indeterminate	1	1-11 m	92-93	2316.48
1046	Y	non-communicable	0.44	1-4 y	92-93	11054.4
1046	Y	diarrhoea	0.55	1-4 y	92-93	11054.4
1046	Y	indeterminate	0.01	1-4 y	92-93	11054.4
1047	Y	indeterminate	0.4	1-4 y	92-93	11054.4
1047	Y	other infections	0.6	1-4 y	92-93	11054.4
1048	Y	indeterminate	0.42	1-4 y	92-93	11054.4
1048	Y	pneumonia	0.58	1-4 y	92-93	11054.4
1049	Y	non-communicable	0.95	1-4 y	92-93	11054.4
1049	Y	indeterminate	0.05	1-4 y	92-93	11054.4
1050	Y	diarrhoea	0.38	1-4 y	92-93	11054.4
1050	Y	pneumonia	0.61	1-4 y	92-93	11054.4
1050	Y	indeterminate	0.01	1-4 y	92-93	11054.4
1051	Y	indeterminate	0.17	1-4 y	92-93	11054.4
1051	Y	non-communicable	0.83	1-4 y	92-93	11054.4
1052	Y	pneumonia	0.99	1-4 y	92-93	11054.4
1052	Y	indeterminate	0.01	1-4 y	92-93	11054.4
1053	Y	indeterminate	0.01	1-4 y	92-93	11054.4
1053	Y	non-communicable	0.99	1-4 y	92-93	11054.4
1054	Y	indeterminate	1	1-4 y	92-93	11054.4
1055	Y	pneumonia	0.73	1-4 y	92-93	11054.4
1055	Y	indeterminate	0.27	1-4 y	92-93	11054.4
1056	Y	diarrhoea	1	1-4 y	92-93	11054.4
1057	Y	diarrhoea	1	1-4 y	92-93	11054.4
1058	Y	neonatal causes	1	1-4 y	92-93	11054.4
1059	Y	diarrhoea	0.99	1-4 y	92-93	11054.4
1059	Y	indeterminate	0.01	1-4 y	92-93	11054.4
1060	Y	pneumonia	0.96	1-4 y	92-93	11054.4
1060	Y	indeterminate	0.04	1-4 y	92-93	11054.4
1061	Y	indeterminate	0.52	1-4 y	92-93	11054.4
1061	Y	other infections	0.48	1-4 y	92-93	11054.4
1062	Y	other infections	1	1-4 y	92-93	11054.4
1063	Y	indeterminate	0.55	1-4 y	92-93	11054.4
1063	Y	external causes	0.45	1-4 y	92-93	11054.4
1064	Y	non-communicable	0.91	1-4 y	92-93	11054.4
1064	Y	indeterminate	0.09	1-4 y	92-93	11054.4
1065	Y	indeterminate	0.27	1-4 y	92-93	11054.4
1065	Y	HIV/AIDS	0.73	1-4 y	92-93	11054.4
1066	Y	indeterminate	0.01	1-4 y	92-93	11054.4
1066	Y	diarrhoea	0.99	1-4 y	92-93	11054.4
1067	N	indeterminate	1	1-4 y	92-93	11054.4
1068	Y	diarrhoea	1	1-4 y	92-93	11054.4
1069	Y	HIV/AIDS	0.99	1-4 y	92-93	11054.4
1069	Y	indeterminate	0.01	1-4 y	92-93	11054.4
1070	N	indeterminate	1	1-4 y	92-93	11054.4
1071	Y	indeterminate	0.02	1-4 y	92-93	11054.4
1071	Y	diarrhoea	0.98	1-4 y	92-93	11054.4
1072	N	indeterminate	1	1-4 y	92-93	11054.4
1073	Y	indeterminate	0.55	1-4 y	92-93	11054.4
1073	Y	external causes	0.45	1-4 y	92-93	11054.4
1074	Y	diarrhoea	1	1-4 y	92-93	11054.4
1075	Y	diarrhoea	1	1-4 y	92-93	11054.4
1076	Y	diarrhoea	0.67	1-4 y	92-93	11054.4
1076	Y	pneumonia	0.33	1-4 y	92-93	11054.4
1077	Y	pneumonia	0.73	1-4 y	92-93	11054.4
1077	Y	indeterminate	0.27	1-4 y	92-93	11054.4
1078	N	indeterminate	1	1-4 y	92-93	11054.4
1079	N	indeterminate	1	1-4 y	92-93	11054.4
1080	Y	indeterminate	0.02	1-4 y	92-93	11054.4
1080	Y	other infections	0.98	1-4 y	92-93	11054.4
1081	Y	indeterminate	0.01	1-4 y	92-93	11054.4
1081	Y	external causes	0.99	1-4 y	92-93	11054.4
1082	Y	HIV/AIDS	0.99	1-4 y	92-93	11054.4
1082	Y	indeterminate	0.01	1-4 y	92-93	11054.4
1083	Y	indeterminate	0.08	1-4 y	92-93	11054.4
1083	Y	pneumonia	0.92	1-4 y	92-93	11054.4
1084	Y	indeterminate	1	1-4 y	92-93	11054.4
1085	Y	indeterminate	0.01	< 28 d	94-95	279.411
1085	Y	neonatal causes	0.99	< 28 d	94-95	279.411
1086	Y	neonatal causes	0.72	< 28 d	94-95	279.411
1086	Y	indeterminate	0.28	< 28 d	94-95	279.411
1087	Y	neonatal causes	1	< 28 d	94-95	279.411
1088	Y	neonatal causes	1	< 28 d	94-95	279.411
1089	Y	indeterminate	0.29	< 28 d	94-95	279.411
1089	Y	neonatal causes	0.71	< 28 d	94-95	279.411
1090	Y	neonatal causes	0.95	< 28 d	94-95	279.411
1090	Y	indeterminate	0.05	< 28 d	94-95	279.411
1091	Y	neonatal causes	0.86	< 28 d	94-95	279.411
1091	Y	indeterminate	0.14	< 28 d	94-95	279.411
1092	N	indeterminate	1	< 28 d	94-95	279.411
1093	Y	indeterminate	0.04	< 28 d	94-95	279.411
1093	Y	neonatal causes	0.32	< 28 d	94-95	279.411
1093	Y	neonatal causes	0.64	< 28 d	94-95	279.411
1094	Y	neonatal causes	0.99	< 28 d	94-95	279.411
1094	Y	indeterminate	0.01	< 28 d	94-95	279.411
1095	N	indeterminate	1	< 28 d	94-95	279.411
1096	Y	neonatal causes	1	< 28 d	94-95	279.411
1097	N	indeterminate	1	< 28 d	94-95	279.411
1098	Y	indeterminate	0.2	< 28 d	94-95	279.411
1098	Y	neonatal causes	0.8	< 28 d	94-95	279.411
1099	Y	indeterminate	0.28	1-11 m	94-95	3648.82
1099	Y	other infections	0.72	1-11 m	94-95	3648.82
1100	Y	indeterminate	0.01	1-11 m	94-95	3648.82
1100	Y	HIV/AIDS	0.99	1-11 m	94-95	3648.82
1101	N	indeterminate	1	1-11 m	94-95	3648.82
1102	Y	diarrhoea	0.61	1-11 m	94-95	3648.82
1102	Y	indeterminate	0.39	1-11 m	94-95	3648.82
1103	Y	indeterminate	0.25	1-11 m	94-95	3648.82
1103	Y	HIV/AIDS	0.75	1-11 m	94-95	3648.82
1104	Y	indeterminate	0.33	1-11 m	94-95	3648.82
1104	Y	pneumonia	0.67	1-11 m	94-95	3648.82
1105	N	indeterminate	1	1-11 m	94-95	3648.82
1106	Y	HIV/AIDS	1	1-11 m	94-95	3648.82
1107	N	indeterminate	1	1-11 m	94-95	3648.82
1108	N	indeterminate	1	1-11 m	94-95	3648.82
1109	Y	indeterminate	0.16	1-11 m	94-95	3648.82
1109	Y	other infections	0.21	1-11 m	94-95	3648.82
1109	Y	HIV/AIDS	0.21	1-11 m	94-95	3648.82
1109	Y	other infections	0.42	1-11 m	94-95	3648.82
1110	Y	pneumonia	0.77	1-11 m	94-95	3648.82
1110	Y	indeterminate	0.23	1-11 m	94-95	3648.82
1111	Y	diarrhoea	1	1-11 m	94-95	3648.82
1112	N	indeterminate	1	1-11 m	94-95	3648.82
1113	Y	HIV/AIDS	1	1-11 m	94-95	3648.82
1114	Y	HIV/AIDS	0.6	1-11 m	94-95	3648.82
1114	Y	indeterminate	0.4	1-11 m	94-95	3648.82
1115	Y	diarrhoea	1	1-11 m	94-95	3648.82
1116	Y	HIV/AIDS	1	1-11 m	94-95	3648.82
1117	Y	diarrhoea	0.61	1-11 m	94-95	3648.82
1117	Y	indeterminate	0.39	1-11 m	94-95	3648.82
1118	Y	HIV/AIDS	1	1-11 m	94-95	3648.82
1119	Y	other infections	0.8	1-11 m	94-95	3648.82
1119	Y	indeterminate	0.2	1-11 m	94-95	3648.82
1120	Y	indeterminate	0.01	1-11 m	94-95	3648.82
1120	Y	other infections	0.99	1-11 m	94-95	3648.82
1121	N	indeterminate	1	1-11 m	94-95	3648.82
1122	Y	HIV/AIDS	1	1-11 m	94-95	3648.82
1123	Y	HIV/AIDS	0.44	1-11 m	94-95	3648.82
1123	Y	pneumonia	0.55	1-11 m	94-95	3648.82
1123	Y	indeterminate	0.01	1-11 m	94-95	3648.82
1124	Y	diarrhoea	1	1-11 m	94-95	3648.82
1125	N	indeterminate	1	1-11 m	94-95	3648.82
1126	Y	indeterminate	0.14	1-11 m	94-95	3648.82
1126	Y	other infections	0.43	1-11 m	94-95	3648.82
1126	Y	HIV/AIDS	0.43	1-11 m	94-95	3648.82
1127	Y	indeterminate	0.05	1-11 m	94-95	3648.82
1127	Y	other infections	0.95	1-11 m	94-95	3648.82
1128	Y	diarrhoea	0.92	1-11 m	94-95	3648.82
1128	Y	indeterminate	0.08	1-11 m	94-95	3648.82
1129	Y	indeterminate	0.08	1-11 m	94-95	3648.82
1129	Y	external causes	0.46	1-11 m	94-95	3648.82
1129	Y	other infections	0.23	1-11 m	94-95	3648.82
1129	Y	HIV/AIDS	0.23	1-11 m	94-95	3648.82
1130	Y	diarrhoea	0.84	1-11 m	94-95	3648.82
1130	Y	indeterminate	0.16	1-11 m	94-95	3648.82
1131	Y	HIV/AIDS	1	1-11 m	94-95	3648.82
1132	Y	HIV/AIDS	0.91	1-11 m	94-95	3648.82
1132	Y	indeterminate	0.09	1-11 m	94-95	3648.82
1133	N	indeterminate	1	1-11 m	94-95	3648.82
1134	N	indeterminate	1	1-11 m	94-95	3648.82
1135	Y	indeterminate	0.21	1-11 m	94-95	3648.82
1135	Y	HIV/AIDS	0.27	1-11 m	94-95	3648.82
1135	Y	other infections	0.52	1-11 m	94-95	3648.82
1136	Y	HIV/AIDS	0.98	1-11 m	94-95	3648.82
1136	Y	indeterminate	0.02	1-11 m	94-95	3648.82
1137	Y	HIV/AIDS	1	1-11 m	94-95	3648.82
1138	N	indeterminate	1	1-11 m	94-95	3648.82
1139	N	indeterminate	1	1-11 m	94-95	3648.82
1140	Y	diarrhoea	1	1-11 m	94-95	3648.82
1141	Y	non-communicable	0.95	1-11 m	94-95	3648.82
1141	Y	indeterminate	0.05	1-11 m	94-95	3648.82
1142	Y	pneumonia	1	1-11 m	94-95	3648.82
1143	Y	diarrhoea	1	1-11 m	94-95	3648.82
1144	Y	pneumonia	1	1-11 m	94-95	3648.82
1145	Y	HIV/AIDS	1	1-11 m	94-95	3648.82
1146	Y	HIV/AIDS	1	1-4 y	94-95	16808.6
1147	N	indeterminate	1	1-4 y	94-95	16808.6
1148	Y	non-communicable	0.83	1-4 y	94-95	16808.6
1148	Y	indeterminate	0.17	1-4 y	94-95	16808.6
1149	Y	external causes	0.99	1-4 y	94-95	16808.6
1149	Y	indeterminate	0.01	1-4 y	94-95	16808.6
1150	Y	diarrhoea	0.98	1-4 y	94-95	16808.6
1150	Y	indeterminate	0.02	1-4 y	94-95	16808.6
1151	Y	indeterminate	0.04	1-4 y	94-95	16808.6
1151	Y	pneumonia	0.96	1-4 y	94-95	16808.6
1152	Y	indeterminate	1	1-4 y	94-95	16808.6
1153	Y	diarrhoea	1	1-4 y	94-95	16808.6
1154	Y	pneumonia	1	1-4 y	94-95	16808.6
1155	Y	indeterminate	0.05	1-4 y	94-95	16808.6
1155	Y	pneumonia	0.95	1-4 y	94-95	16808.6
1156	Y	indeterminate	1	1-4 y	94-95	16808.6
1157	Y	indeterminate	0.22	1-4 y	94-95	16808.6
1157	Y	pneumonia	0.78	1-4 y	94-95	16808.6
1158	Y	pneumonia	0.95	1-4 y	94-95	16808.6
1158	Y	indeterminate	0.05	1-4 y	94-95	16808.6
1159	Y	diarrhoea	1	1-4 y	94-95	16808.6
1160	Y	indeterminate	1	1-4 y	94-95	16808.6
1161	Y	indeterminate	1	1-4 y	94-95	16808.6
1162	Y	diarrhoea	0.86	1-4 y	94-95	16808.6
1162	Y	indeterminate	0.14	1-4 y	94-95	16808.6
1163	Y	indeterminate	1	1-4 y	94-95	16808.6
1164	Y	external causes	0.84	1-4 y	94-95	16808.6
1164	Y	indeterminate	0.16	1-4 y	94-95	16808.6
1165	N	indeterminate	1	1-4 y	94-95	16808.6
1166	Y	diarrhoea	0.67	1-4 y	94-95	16808.6
1166	Y	pneumonia	0.33	1-4 y	94-95	16808.6
1167	Y	indeterminate	0.01	1-4 y	94-95	16808.6
1167	Y	pneumonia	0.99	1-4 y	94-95	16808.6
1168	Y	external causes	0.99	1-4 y	94-95	16808.6
1168	Y	indeterminate	0.01	1-4 y	94-95	16808.6
1169	Y	diarrhoea	0.9	1-4 y	94-95	16808.6
1169	Y	indeterminate	0.1	1-4 y	94-95	16808.6
1170	Y	indeterminate	0.02	1-4 y	94-95	16808.6
1170	Y	pneumonia	0.55	1-4 y	94-95	16808.6
1170	Y	non-communicable	0.43	1-4 y	94-95	16808.6
1171	Y	diarrhoea	1	1-4 y	94-95	16808.6
1172	Y	pneumonia	1	1-4 y	94-95	16808.6
1173	Y	non-communicable	0.99	1-4 y	94-95	16808.6
1173	Y	indeterminate	0.01	1-4 y	94-95	16808.6
1174	Y	diarrhoea	1	1-4 y	94-95	16808.6
1175	Y	indeterminate	0.01	1-4 y	94-95	16808.6
1175	Y	pneumonia	0.99	1-4 y	94-95	16808.6
1176	Y	indeterminate	0.04	1-4 y	94-95	16808.6
1176	Y	pneumonia	0.96	1-4 y	94-95	16808.6
1177	Y	diarrhoea	1	1-4 y	94-95	16808.6
1178	Y	indeterminate	1	1-4 y	94-95	16808.6
1179	Y	pneumonia	0.39	1-4 y	94-95	16808.6
1179	Y	non-communicable	0.61	1-4 y	94-95	16808.6
1180	Y	diarrhoea	1	1-4 y	94-95	16808.6
1181	N	indeterminate	1	1-4 y	94-95	16808.6
1182	Y	indeterminate	1	1-4 y	94-95	16808.6
1183	Y	indeterminate	0.01	1-4 y	94-95	16808.6
1183	Y	pneumonia	0.66	1-4 y	94-95	16808.6
1183	Y	non-communicable	0.33	1-4 y	94-95	16808.6
1184	Y	non-communicable	0.79	1-4 y	94-95	16808.6
1184	Y	indeterminate	0.21	1-4 y	94-95	16808.6
1185	Y	pneumonia	1	1-4 y	94-95	16808.6
1186	Y	pneumonia	0.78	1-4 y	94-95	16808.6
1186	Y	indeterminate	0.22	1-4 y	94-95	16808.6
1187	Y	pneumonia	1	1-4 y	94-95	16808.6
1188	Y	indeterminate	0.01	1-4 y	94-95	16808.6
1188	Y	HIV/AIDS	0.99	1-4 y	94-95	16808.6
1189	Y	pneumonia	1	1-4 y	94-95	16808.6
1190	N	indeterminate	1	1-4 y	94-95	16808.6
1191	N	indeterminate	1	1-4 y	94-95	16808.6
1192	Y	HIV/AIDS	1	1-4 y	94-95	16808.6
1193	Y	pneumonia	0.77	1-4 y	94-95	16808.6
1193	Y	indeterminate	0.23	1-4 y	94-95	16808.6
1194	N	indeterminate	1	1-4 y	94-95	16808.6
1195	Y	HIV/AIDS	0.98	1-4 y	94-95	16808.6
1195	Y	indeterminate	0.02	1-4 y	94-95	16808.6
1196	Y	pneumonia	1	1-4 y	94-95	16808.6
1197	Y	diarrhoea	1	1-4 y	94-95	16808.6
1198	Y	diarrhoea	1	1-4 y	94-95	16808.6
1199	Y	pneumonia	0.89	1-4 y	94-95	16808.6
1199	Y	indeterminate	0.11	1-4 y	94-95	16808.6
1200	Y	pneumonia	0.56	1-4 y	94-95	16808.6
1200	Y	non-communicable	0.44	1-4 y	94-95	16808.6
1201	N	indeterminate	1	1-4 y	94-95	16808.6
1202	Y	pneumonia	1	1-4 y	94-95	16808.6
1203	Y	indeterminate	0.4	1-4 y	94-95	16808.6
1203	Y	diarrhoea	0.6	1-4 y	94-95	16808.6
1204	N	indeterminate	1	1-4 y	94-95	16808.6
1205	N	indeterminate	1	1-4 y	94-95	16808.6
1206	Y	diarrhoea	1	1-4 y	94-95	16808.6
1207	Y	pneumonia	1	1-4 y	94-95	16808.6
1208	N	indeterminate	1	1-4 y	94-95	16808.6
1209	N	indeterminate	1	1-4 y	94-95	16808.6
1210	Y	HIV/AIDS	1	1-4 y	94-95	16808.6
1211	Y	diarrhoea	1	1-4 y	94-95	16808.6
1212	Y	pneumonia	1	1-4 y	94-95	16808.6
1213	Y	external causes	1	1-4 y	94-95	16808.6
1214	Y	pneumonia	1	1-4 y	94-95	16808.6
1215	Y	HIV/AIDS	1	1-4 y	94-95	16808.6
1216	Y	indeterminate	1	1-4 y	94-95	16808.6
1217	Y	non-communicable	1	1-4 y	94-95	16808.6
1218	Y	pneumonia	1	1-4 y	94-95	16808.6
1219	N	indeterminate	1	< 28 d	96-97	270.75
1220	Y	neonatal causes	1	< 28 d	96-97	270.75
1221	Y	neonatal causes	0.94	< 28 d	96-97	270.75
1221	Y	indeterminate	0.06	< 28 d	96-97	270.75
1222	Y	indeterminate	0.27	< 28 d	96-97	270.75
1222	Y	neonatal causes	0.73	< 28 d	96-97	270.75
1223	Y	neonatal causes	0.5	< 28 d	96-97	270.75
1223	Y	neonatal causes	0.5	< 28 d	96-97	270.75
1224	Y	neonatal causes	1	< 28 d	96-97	270.75
1225	Y	indeterminate	1	< 28 d	96-97	270.75
1226	Y	indeterminate	0.2	< 28 d	96-97	270.75
1226	Y	neonatal causes	0.8	< 28 d	96-97	270.75
1227	Y	neonatal causes	1	< 28 d	96-97	270.75
1228	Y	neonatal causes	1	< 28 d	96-97	270.75
1229	Y	indeterminate	0.16	< 28 d	96-97	270.75
1229	Y	neonatal causes	0.28	< 28 d	96-97	270.75
1229	Y	neonatal causes	0.56	< 28 d	96-97	270.75
1230	Y	neonatal causes	1	< 28 d	96-97	270.75
1231	Y	neonatal causes	1	< 28 d	96-97	270.75
1232	N	indeterminate	1	< 28 d	96-97	270.75
1233	Y	neonatal causes	1	< 28 d	96-97	270.75
1234	Y	HIV/AIDS	1	1-11 m	96-97	3322.16
1235	Y	HIV/AIDS	1	1-11 m	96-97	3322.16
1236	Y	pneumonia	1	1-11 m	96-97	3322.16
1237	Y	other infections	0.4	1-11 m	96-97	3322.16
1237	Y	HIV/AIDS	0.4	1-11 m	96-97	3322.16
1237	Y	indeterminate	0.2	1-11 m	96-97	3322.16
1238	Y	HIV/AIDS	0.92	1-11 m	96-97	3322.16
1238	Y	indeterminate	0.08	1-11 m	96-97	3322.16
1239	Y	pneumonia	0.98	1-11 m	96-97	3322.16
1239	Y	indeterminate	0.02	1-11 m	96-97	3322.16
1240	Y	diarrhoea	1	1-11 m	96-97	3322.16
1241	Y	diarrhoea	1	1-11 m	96-97	3322.16
1242	Y	indeterminate	0.3	1-11 m	96-97	3322.16
1242	Y	HIV/AIDS	0.7	1-11 m	96-97	3322.16
1243	Y	diarrhoea	1	1-11 m	96-97	3322.16
1244	Y	indeterminate	0.2	1-11 m	96-97	3322.16
1244	Y	HIV/AIDS	0.8	1-11 m	96-97	3322.16
1245	Y	HIV/AIDS	1	1-11 m	96-97	3322.16
1246	N	indeterminate	1	1-11 m	96-97	3322.16
1247	Y	indeterminate	0.09	1-11 m	96-97	3322.16
1247	Y	pneumonia	0.91	1-11 m	96-97	3322.16
1248	Y	indeterminate	0.25	1-11 m	96-97	3322.16
1248	Y	neonatal causes	0.25	1-11 m	96-97	3322.16
1248	Y	pneumonia	0.5	1-11 m	96-97	3322.16
1249	Y	non-communicable	0.81	1-11 m	96-97	3322.16
1249	Y	indeterminate	0.19	1-11 m	96-97	3322.16
1250	Y	HIV/AIDS	1	1-11 m	96-97	3322.16
1251	Y	diarrhoea	1	1-11 m	96-97	3322.16
1252	Y	indeterminate	0.01	1-11 m	96-97	3322.16
1252	Y	non-communicable	0.99	1-11 m	96-97	3322.16
1253	Y	diarrhoea	1	1-11 m	96-97	3322.16
1254	Y	diarrhoea	1	1-11 m	96-97	3322.16
1255	Y	diarrhoea	1	1-11 m	96-97	3322.16
1256	Y	pneumonia	1	1-11 m	96-97	3322.16
1257	Y	HIV/AIDS	1	1-11 m	96-97	3322.16
1258	N	indeterminate	1	1-11 m	96-97	3322.16
1259	Y	pneumonia	0.44	1-4 y	96-97	15506.1
1259	Y	indeterminate	0.01	1-4 y	96-97	15506.1
1259	Y	non-communicable	0.55	1-4 y	96-97	15506.1
1260	Y	HIV/AIDS	1	1-4 y	96-97	15506.1
1261	N	indeterminate	1	1-4 y	96-97	15506.1
1262	Y	pneumonia	0.88	1-4 y	96-97	15506.1
1262	Y	indeterminate	0.12	1-4 y	96-97	15506.1
1263	Y	HIV/AIDS	0.46	1-4 y	96-97	15506.1
1263	Y	pneumonia	0.3	1-4 y	96-97	15506.1
1263	Y	other infections	0.24	1-4 y	96-97	15506.1
1264	Y	indeterminate	0.02	1-4 y	96-97	15506.1
1264	Y	pneumonia	0.98	1-4 y	96-97	15506.1
1265	Y	pneumonia	1	1-4 y	96-97	15506.1
1266	Y	external causes	1	1-4 y	96-97	15506.1
1267	Y	other infections	0.97	1-4 y	96-97	15506.1
1267	Y	indeterminate	0.03	1-4 y	96-97	15506.1
1268	Y	pneumonia	0.99	1-4 y	96-97	15506.1
1268	Y	indeterminate	0.01	1-4 y	96-97	15506.1
1269	N	indeterminate	1	1-4 y	96-97	15506.1
1270	Y	pneumonia	0.86	1-4 y	96-97	15506.1
1270	Y	indeterminate	0.14	1-4 y	96-97	15506.1
1271	Y	HIV/AIDS	0.41	1-4 y	96-97	15506.1
1271	Y	other infections	0.41	1-4 y	96-97	15506.1
1271	Y	indeterminate	0.18	1-4 y	96-97	15506.1
1272	Y	indeterminate	0.04	1-4 y	96-97	15506.1
1272	Y	pneumonia	0.96	1-4 y	96-97	15506.1
1273	Y	other infections	0.55	1-4 y	96-97	15506.1
1273	Y	indeterminate	0.45	1-4 y	96-97	15506.1
1274	Y	indeterminate	0.02	1-4 y	96-97	15506.1
1274	Y	HIV/AIDS	0.98	1-4 y	96-97	15506.1
1275	Y	pneumonia	0.99	1-4 y	96-97	15506.1
1275	Y	indeterminate	0.01	1-4 y	96-97	15506.1
1276	Y	pneumonia	0.44	1-4 y	96-97	15506.1
1276	Y	indeterminate	0.01	1-4 y	96-97	15506.1
1276	Y	non-communicable	0.55	1-4 y	96-97	15506.1
1277	Y	indeterminate	0.06	1-4 y	96-97	15506.1
1277	Y	pneumonia	0.94	1-4 y	96-97	15506.1
1278	Y	diarrhoea	1	1-4 y	96-97	15506.1
1279	Y	other infections	1	1-4 y	96-97	15506.1
1280	Y	indeterminate	1	1-4 y	96-97	15506.1
1281	Y	pneumonia	0.85	1-4 y	96-97	15506.1
1281	Y	indeterminate	0.15	1-4 y	96-97	15506.1
1282	Y	pneumonia	1	1-4 y	96-97	15506.1
1283	Y	other infections	0.79	1-4 y	96-97	15506.1
1283	Y	indeterminate	0.21	1-4 y	96-97	15506.1
1284	N	indeterminate	1	1-4 y	96-97	15506.1
1285	Y	indeterminate	0.1	1-4 y	96-97	15506.1
1285	Y	pneumonia	0.9	1-4 y	96-97	15506.1
1286	Y	indeterminate	0.09	1-4 y	96-97	15506.1
1286	Y	pneumonia	0.91	1-4 y	96-97	15506.1
1287	Y	non-communicable	1	1-4 y	96-97	15506.1
1288	Y	indeterminate	0.11	1-4 y	96-97	15506.1
1288	Y	pneumonia	0.89	1-4 y	96-97	15506.1
1289	Y	diarrhoea	0.99	1-4 y	96-97	15506.1
1289	Y	indeterminate	0.01	1-4 y	96-97	15506.1
1290	Y	indeterminate	0.05	1-4 y	96-97	15506.1
1290	Y	diarrhoea	0.95	1-4 y	96-97	15506.1
1291	N	indeterminate	1	1-4 y	96-97	15506.1
1292	N	indeterminate	1	1-4 y	96-97	15506.1
1293	Y	diarrhoea	0.38	1-4 y	96-97	15506.1
1293	Y	non-communicable	0.6	1-4 y	96-97	15506.1
1293	Y	indeterminate	0.02	1-4 y	96-97	15506.1
1294	Y	pneumonia	1	1-4 y	96-97	15506.1
1295	Y	diarrhoea	0.86	1-4 y	96-97	15506.1
1295	Y	indeterminate	0.14	1-4 y	96-97	15506.1
1296	Y	indeterminate	1	1-4 y	96-97	15506.1
1297	Y	other infections	1	1-4 y	96-97	15506.1
1298	Y	indeterminate	0.01	1-4 y	96-97	15506.1
1298	Y	HIV/AIDS	0.99	1-4 y	96-97	15506.1
1299	Y	indeterminate	1	1-4 y	96-97	15506.1
1300	Y	pneumonia	0.94	1-4 y	96-97	15506.1
1300	Y	indeterminate	0.06	1-4 y	96-97	15506.1
1301	Y	indeterminate	0.07	1-4 y	96-97	15506.1
1301	Y	pneumonia	0.93	1-4 y	96-97	15506.1
1302	Y	indeterminate	0.08	1-4 y	96-97	15506.1
1302	Y	diarrhoea	0.92	1-4 y	96-97	15506.1
1303	Y	other infections	1	1-4 y	96-97	15506.1
1304	N	indeterminate	1	1-4 y	96-97	15506.1
1305	Y	diarrhoea	1	1-4 y	96-97	15506.1
1306	Y	indeterminate	0.01	1-4 y	96-97	15506.1
1306	Y	external causes	0.99	1-4 y	96-97	15506.1
1307	Y	indeterminate	0.18	1-4 y	96-97	15506.1
1307	Y	pneumonia	0.82	1-4 y	96-97	15506.1
1308	Y	pneumonia	1	1-4 y	96-97	15506.1
1309	Y	indeterminate	0.17	1-4 y	96-97	15506.1
1309	Y	non-communicable	0.83	1-4 y	96-97	15506.1
1310	Y	HIV/AIDS	1	1-4 y	96-97	15506.1
1311	Y	indeterminate	0.2	< 28 d	98-99	273.971
1311	Y	neonatal causes	0.8	< 28 d	98-99	273.971
1312	Y	neonatal causes	0.3	< 28 d	98-99	273.971
1312	Y	indeterminate	0.09	< 28 d	98-99	273.971
1312	Y	neonatal causes	0.61	< 28 d	98-99	273.971
1313	N	indeterminate	1	< 28 d	98-99	273.971
1314	Y	indeterminate	0.1	< 28 d	98-99	273.971
1314	Y	neonatal causes	0.9	< 28 d	98-99	273.971
1315	Y	indeterminate	0.05	< 28 d	98-99	273.971
1315	Y	neonatal causes	0.95	< 28 d	98-99	273.971
1316	Y	neonatal causes	0.8	< 28 d	98-99	273.971
1316	Y	indeterminate	0.2	< 28 d	98-99	273.971
1317	Y	indeterminate	0.2	< 28 d	98-99	273.971
1317	Y	neonatal causes	0.8	< 28 d	98-99	273.971
1318	Y	indeterminate	1	< 28 d	98-99	273.971
1319	Y	indeterminate	0.2	< 28 d	98-99	273.971
1319	Y	neonatal causes	0.8	< 28 d	98-99	273.971
1320	Y	neonatal causes	1	< 28 d	98-99	273.971
1321	N	indeterminate	1	< 28 d	98-99	273.971
1322	Y	neonatal causes	0.96	< 28 d	98-99	273.971
1322	Y	indeterminate	0.04	< 28 d	98-99	273.971
1323	Y	neonatal causes	0.96	< 28 d	98-99	273.971
1323	Y	indeterminate	0.04	< 28 d	98-99	273.971
1324	Y	neonatal causes	1	< 28 d	98-99	273.971
1325	N	indeterminate	1	< 28 d	98-99	273.971
1326	N	indeterminate	1	< 28 d	98-99	273.971
1327	N	indeterminate	1	< 28 d	98-99	273.971
1328	Y	neonatal causes	1	< 28 d	98-99	273.971
1329	Y	neonatal causes	1	< 28 d	98-99	273.971
1330	Y	neonatal causes	1	< 28 d	98-99	273.971
1331	Y	neonatal causes	1	< 28 d	98-99	273.971
1332	N	indeterminate	1	< 28 d	98-99	273.971
1333	Y	HIV/AIDS	0.99	1-11 m	98-99	3228.29
1333	Y	indeterminate	0.01	1-11 m	98-99	3228.29
1334	N	indeterminate	1	1-11 m	98-99	3228.29
1335	Y	pneumonia	0.95	1-11 m	98-99	3228.29
1335	Y	indeterminate	0.05	1-11 m	98-99	3228.29
1336	Y	diarrhoea	0.75	1-11 m	98-99	3228.29
1336	Y	indeterminate	0.25	1-11 m	98-99	3228.29
1337	Y	indeterminate	0.01	1-11 m	98-99	3228.29
1337	Y	HIV/AIDS	0.99	1-11 m	98-99	3228.29
1338	Y	HIV/AIDS	1	1-11 m	98-99	3228.29
1339	Y	HIV/AIDS	1	1-11 m	98-99	3228.29
1340	Y	indeterminate	0.28	1-11 m	98-99	3228.29
1340	Y	pneumonia	0.72	1-11 m	98-99	3228.29
1341	Y	pneumonia	1	1-11 m	98-99	3228.29
1342	Y	HIV/AIDS	0.76	1-11 m	98-99	3228.29
1342	Y	indeterminate	0.24	1-11 m	98-99	3228.29
1343	Y	pneumonia	0.98	1-11 m	98-99	3228.29
1343	Y	indeterminate	0.02	1-11 m	98-99	3228.29
1344	Y	diarrhoea	1	1-11 m	98-99	3228.29
1345	Y	indeterminate	0.14	1-11 m	98-99	3228.29
1345	Y	non-communicable	0.86	1-11 m	98-99	3228.29
1346	Y	indeterminate	0.11	1-11 m	98-99	3228.29
1346	Y	pneumonia	0.89	1-11 m	98-99	3228.29
1347	Y	pneumonia	1	1-11 m	98-99	3228.29
1348	Y	HIV/AIDS	0.99	1-11 m	98-99	3228.29
1348	Y	indeterminate	0.01	1-11 m	98-99	3228.29
1349	Y	pneumonia	1	1-11 m	98-99	3228.29
1350	Y	diarrhoea	0.99	1-11 m	98-99	3228.29
1350	Y	indeterminate	0.01	1-11 m	98-99	3228.29
1351	Y	pneumonia	1	1-11 m	98-99	3228.29
1352	Y	HIV/AIDS	0.95	1-11 m	98-99	3228.29
1352	Y	indeterminate	0.05	1-11 m	98-99	3228.29
1353	Y	HIV/AIDS	1	1-11 m	98-99	3228.29
1354	Y	HIV/AIDS	0.88	1-11 m	98-99	3228.29
1354	Y	indeterminate	0.12	1-11 m	98-99	3228.29
1355	Y	non-communicable	0.84	1-11 m	98-99	3228.29
1355	Y	indeterminate	0.16	1-11 m	98-99	3228.29
1356	Y	other infections	0.92	1-11 m	98-99	3228.29
1356	Y	indeterminate	0.08	1-11 m	98-99	3228.29
1357	Y	HIV/AIDS	0.48	1-11 m	98-99	3228.29
1357	Y	other infections	0.48	1-11 m	98-99	3228.29
1357	Y	indeterminate	0.04	1-11 m	98-99	3228.29
1358	Y	other infections	0.39	1-11 m	98-99	3228.29
1358	Y	other infections	0.61	1-11 m	98-99	3228.29
1359	N	indeterminate	1	1-11 m	98-99	3228.29
1360	Y	HIV/AIDS	1	1-11 m	98-99	3228.29
1361	Y	HIV/AIDS	0.99	1-11 m	98-99	3228.29
1361	Y	indeterminate	0.01	1-11 m	98-99	3228.29
1362	N	indeterminate	1	1-11 m	98-99	3228.29
1363	Y	diarrhoea	1	1-11 m	98-99	3228.29
1364	N	indeterminate	1	1-11 m	98-99	3228.29
1365	Y	indeterminate	0.14	1-11 m	98-99	3228.29
1365	Y	HIV/AIDS	0.86	1-11 m	98-99	3228.29
1366	Y	HIV/AIDS	1	1-11 m	98-99	3228.29
1367	Y	HIV/AIDS	1	1-11 m	98-99	3228.29
1368	Y	pneumonia	0.8	1-11 m	98-99	3228.29
1368	Y	indeterminate	0.2	1-11 m	98-99	3228.29
1369	Y	indeterminate	1	1-11 m	98-99	3228.29
1370	Y	indeterminate	1	1-11 m	98-99	3228.29
1371	Y	indeterminate	0.21	1-11 m	98-99	3228.29
1371	Y	other infections	0.35	1-11 m	98-99	3228.29
1371	Y	HIV/AIDS	0.44	1-11 m	98-99	3228.29
1372	N	indeterminate	1	1-11 m	98-99	3228.29
1373	Y	diarrhoea	1	1-11 m	98-99	3228.29
1374	N	indeterminate	1	1-11 m	98-99	3228.29
1375	Y	indeterminate	0.01	1-11 m	98-99	3228.29
1375	Y	HIV/AIDS	0.99	1-11 m	98-99	3228.29
1376	Y	HIV/AIDS	1	1-11 m	98-99	3228.29
1377	Y	diarrhoea	1	1-11 m	98-99	3228.29
1378	Y	diarrhoea	1	1-11 m	98-99	3228.29
1379	Y	HIV/AIDS	1	1-11 m	98-99	3228.29
1380	Y	HIV/AIDS	1	1-11 m	98-99	3228.29
1381	Y	pneumonia	1	1-11 m	98-99	3228.29
1382	Y	diarrhoea	1	1-11 m	98-99	3228.29
1383	Y	indeterminate	0.02	1-11 m	98-99	3228.29
1383	Y	HIV/AIDS	0.98	1-11 m	98-99	3228.29
1384	Y	other infections	1	1-11 m	98-99	3228.29
1385	Y	pneumonia	0.87	1-11 m	98-99	3228.29
1385	Y	indeterminate	0.13	1-11 m	98-99	3228.29
1386	Y	HIV/AIDS	0.99	1-11 m	98-99	3228.29
1386	Y	indeterminate	0.01	1-11 m	98-99	3228.29
1387	Y	pneumonia	1	1-11 m	98-99	3228.29
1388	Y	pneumonia	1	1-11 m	98-99	3228.29
1389	Y	pneumonia	0.97	1-11 m	98-99	3228.29
1389	Y	indeterminate	0.03	1-11 m	98-99	3228.29
1390	N	indeterminate	1	1-11 m	98-99	3228.29
1391	N	indeterminate	1	1-11 m	98-99	3228.29
1392	Y	diarrhoea	1	1-11 m	98-99	3228.29
1393	Y	pneumonia	1	1-11 m	98-99	3228.29
1394	N	indeterminate	1	1-11 m	98-99	3228.29
1395	Y	diarrhoea	1	1-11 m	98-99	3228.29
1396	Y	pneumonia	1	1-11 m	98-99	3228.29
1397	Y	HIV/AIDS	1	1-11 m	98-99	3228.29
1398	Y	HIV/AIDS	1	1-11 m	98-99	3228.29
1399	Y	diarrhoea	1	1-11 m	98-99	3228.29
1400	Y	HIV/AIDS	1	1-11 m	98-99	3228.29
1401	Y	other infections	1	1-4 y	98-99	14567.8
1402	N	indeterminate	1	1-4 y	98-99	14567.8
1403	Y	indeterminate	0.01	1-4 y	98-99	14567.8
1403	Y	non-communicable	0.99	1-4 y	98-99	14567.8
1404	Y	HIV/AIDS	1	1-4 y	98-99	14567.8
1405	Y	pneumonia	1	1-4 y	98-99	14567.8
1406	N	indeterminate	1	1-4 y	98-99	14567.8
1407	Y	indeterminate	0.55	1-4 y	98-99	14567.8
1407	Y	external causes	0.45	1-4 y	98-99	14567.8
1408	Y	pneumonia	1	1-4 y	98-99	14567.8
1409	Y	HIV/AIDS	0.88	1-4 y	98-99	14567.8
1409	Y	indeterminate	0.12	1-4 y	98-99	14567.8
1410	N	indeterminate	1	1-4 y	98-99	14567.8
1411	Y	pneumonia	0.95	1-4 y	98-99	14567.8
1411	Y	indeterminate	0.05	1-4 y	98-99	14567.8
1412	Y	pneumonia	1	1-4 y	98-99	14567.8
1413	Y	indeterminate	0.03	1-4 y	98-99	14567.8
1413	Y	HIV/AIDS	0.37	1-4 y	98-99	14567.8
1413	Y	pneumonia	0.6	1-4 y	98-99	14567.8
1414	Y	other infections	1	1-4 y	98-99	14567.8
1415	Y	pneumonia	1	1-4 y	98-99	14567.8
1416	Y	indeterminate	0.01	1-4 y	98-99	14567.8
1416	Y	external causes	0.99	1-4 y	98-99	14567.8
1417	Y	other infections	1	1-4 y	98-99	14567.8
1418	Y	pneumonia	0.86	1-4 y	98-99	14567.8
1418	Y	indeterminate	0.14	1-4 y	98-99	14567.8
1419	Y	diarrhoea	1	1-4 y	98-99	14567.8
1420	Y	pneumonia	1	1-4 y	98-99	14567.8
1421	Y	pneumonia	1	1-4 y	98-99	14567.8
1422	Y	other infections	0.99	1-4 y	98-99	14567.8
1422	Y	indeterminate	0.01	1-4 y	98-99	14567.8
1423	Y	indeterminate	0.14	1-4 y	98-99	14567.8
1423	Y	pneumonia	0.86	1-4 y	98-99	14567.8
1424	Y	non-communicable	0.51	1-4 y	98-99	14567.8
1424	Y	HIV/AIDS	0.49	1-4 y	98-99	14567.8
1425	Y	external causes	1	1-4 y	98-99	14567.8
1426	Y	pneumonia	1	1-4 y	98-99	14567.8
1427	N	indeterminate	1	1-4 y	98-99	14567.8
1428	Y	HIV/AIDS	1	1-4 y	98-99	14567.8
1429	Y	indeterminate	0.33	1-4 y	98-99	14567.8
1429	Y	pneumonia	0.67	1-4 y	98-99	14567.8
1430	Y	indeterminate	0.02	1-4 y	98-99	14567.8
1430	Y	HIV/AIDS	0.98	1-4 y	98-99	14567.8
1431	Y	pneumonia	0.82	1-4 y	98-99	14567.8
1431	Y	indeterminate	0.18	1-4 y	98-99	14567.8
1432	N	indeterminate	1	1-4 y	98-99	14567.8
1433	Y	indeterminate	0.41	1-4 y	98-99	14567.8
1433	Y	non-communicable	0.59	1-4 y	98-99	14567.8
1434	Y	diarrhoea	0.99	1-4 y	98-99	14567.8
1434	Y	indeterminate	0.01	1-4 y	98-99	14567.8
1435	Y	pneumonia	1	1-4 y	98-99	14567.8
1436	Y	indeterminate	0.2	1-4 y	98-99	14567.8
1436	Y	non-communicable	0.8	1-4 y	98-99	14567.8
1437	Y	pneumonia	1	1-4 y	98-99	14567.8
1438	Y	pneumonia	1	1-4 y	98-99	14567.8
1439	Y	indeterminate	1	1-4 y	98-99	14567.8
1440	Y	pneumonia	1	1-4 y	98-99	14567.8
1441	Y	non-communicable	0.71	1-4 y	98-99	14567.8
1441	Y	indeterminate	0.29	1-4 y	98-99	14567.8
1442	N	indeterminate	1	1-4 y	98-99	14567.8
1443	Y	pneumonia	1	1-4 y	98-99	14567.8
1444	Y	pneumonia	1	1-4 y	98-99	14567.8
1445	Y	indeterminate	0.07	1-4 y	98-99	14567.8
1445	Y	pneumonia	0.93	1-4 y	98-99	14567.8
1446	Y	pneumonia	1	1-4 y	98-99	14567.8
1447	N	indeterminate	1	1-4 y	98-99	14567.8
1448	N	indeterminate	1	1-4 y	98-99	14567.8
1449	Y	indeterminate	0.18	1-4 y	98-99	14567.8
1449	Y	non-communicable	0.82	1-4 y	98-99	14567.8
1450	Y	external causes	0.98	1-4 y	98-99	14567.8
1450	Y	indeterminate	0.02	1-4 y	98-99	14567.8
1451	Y	pneumonia	1	1-4 y	98-99	14567.8
1452	Y	indeterminate	0.04	1-4 y	98-99	14567.8
1452	Y	external causes	0.96	1-4 y	98-99	14567.8
1453	Y	HIV/AIDS	1	1-4 y	98-99	14567.8
1454	N	indeterminate	1	1-4 y	98-99	14567.8
1455	N	indeterminate	1	1-4 y	98-99	14567.8
1456	N	indeterminate	1	1-4 y	98-99	14567.8
1457	Y	pneumonia	0.95	1-4 y	98-99	14567.8
1457	Y	indeterminate	0.05	1-4 y	98-99	14567.8
1458	Y	indeterminate	0.28	1-4 y	98-99	14567.8
1458	Y	non-communicable	0.72	1-4 y	98-99	14567.8
1459	Y	pneumonia	0.88	1-4 y	98-99	14567.8
1459	Y	indeterminate	0.12	1-4 y	98-99	14567.8
1460	Y	other infections	1	1-4 y	98-99	14567.8
1461	Y	indeterminate	1	1-4 y	98-99	14567.8
1462	Y	indeterminate	0.1	1-4 y	98-99	14567.8
1462	Y	other infections	0.9	1-4 y	98-99	14567.8
1463	Y	HIV/AIDS	1	1-4 y	98-99	14567.8
1464	N	indeterminate	1	1-4 y	98-99	14567.8
1465	N	indeterminate	1	1-4 y	98-99	14567.8
1466	N	indeterminate	1	1-4 y	98-99	14567.8
1467	N	indeterminate	1	1-4 y	98-99	14567.8
1468	Y	pneumonia	0.8	1-4 y	98-99	14567.8
1468	Y	indeterminate	0.2	1-4 y	98-99	14567.8
1469	N	indeterminate	1	1-4 y	98-99	14567.8
1470	Y	diarrhoea	1	1-4 y	98-99	14567.8
1471	Y	pneumonia	1	1-4 y	98-99	14567.8
1472	Y	external causes	1	1-4 y	98-99	14567.8
1473	N	indeterminate	1	1-4 y	98-99	14567.8
1474	Y	pneumonia	0.38	1-4 y	98-99	14567.8
1474	Y	non-communicable	0.62	1-4 y	98-99	14567.8
1475	N	indeterminate	1	1-4 y	98-99	14567.8
1476	N	indeterminate	1	1-4 y	98-99	14567.8
1477	N	indeterminate	1	1-4 y	98-99	14567.8
1478	N	indeterminate	1	1-4 y	98-99	14567.8
1479	N	indeterminate	1	1-4 y	98-99	14567.8
1480	N	indeterminate	1	1-4 y	98-99	14567.8
1481	Y	diarrhoea	1	1-4 y	98-99	14567.8
1482	N	indeterminate	1	1-4 y	98-99	14567.8
1483	N	indeterminate	1	1-4 y	98-99	14567.8
1484	Y	pneumonia	1	1-4 y	98-99	14567.8
1485	Y	other infections	1	1-4 y	98-99	14567.8
1486	Y	pneumonia	1	1-4 y	98-99	14567.8
1487	Y	pneumonia	1	1-4 y	98-99	14567.8
1488	Y	indeterminate	0.02	< 28 d	00-01	264.935
1488	Y	other infections	0.98	< 28 d	00-01	264.935
1489	Y	indeterminate	0.04	< 28 d	00-01	264.935
1489	Y	neonatal causes	0.96	< 28 d	00-01	264.935
1490	Y	neonatal causes	0.82	< 28 d	00-01	264.935
1490	Y	indeterminate	0.18	< 28 d	00-01	264.935
1491	Y	neonatal causes	0.84	< 28 d	00-01	264.935
1491	Y	indeterminate	0.16	< 28 d	00-01	264.935
1492	Y	neonatal causes	1	< 28 d	00-01	264.935
1493	Y	neonatal causes	0.8	< 28 d	00-01	264.935
1493	Y	indeterminate	0.2	< 28 d	00-01	264.935
1494	Y	indeterminate	0.01	< 28 d	00-01	264.935
1494	Y	neonatal causes	0.99	< 28 d	00-01	264.935
1495	Y	neonatal causes	0.98	< 28 d	00-01	264.935
1495	Y	indeterminate	0.02	< 28 d	00-01	264.935
1496	N	indeterminate	1	< 28 d	00-01	264.935
1497	N	indeterminate	1	< 28 d	00-01	264.935
1498	N	indeterminate	1	< 28 d	00-01	264.935
1499	Y	neonatal causes	0.66	< 28 d	00-01	264.935
1499	Y	indeterminate	0.34	< 28 d	00-01	264.935
1500	N	indeterminate	1	< 28 d	00-01	264.935
1501	Y	neonatal causes	1	< 28 d	00-01	264.935
1502	N	indeterminate	1	< 28 d	00-01	264.935
1503	Y	neonatal causes	1	< 28 d	00-01	264.935
1504	N	indeterminate	1	< 28 d	00-01	264.935
1505	Y	neonatal causes	0.89	< 28 d	00-01	264.935
1505	Y	indeterminate	0.11	< 28 d	00-01	264.935
1506	Y	neonatal causes	0.88	< 28 d	00-01	264.935
1506	Y	indeterminate	0.12	< 28 d	00-01	264.935
1507	Y	neonatal causes	1	< 28 d	00-01	264.935
1508	Y	neonatal causes	1	< 28 d	00-01	264.935
1509	Y	neonatal causes	1	< 28 d	00-01	264.935
1510	N	indeterminate	1	< 28 d	00-01	264.935
1511	Y	indeterminate	0.01	< 28 d	00-01	264.935
1511	Y	neonatal causes	0.99	< 28 d	00-01	264.935
1512	Y	other infections	0.93	1-11 m	00-01	3275.93
1512	Y	indeterminate	0.07	1-11 m	00-01	3275.93
1513	Y	pneumonia	0.89	1-11 m	00-01	3275.93
1513	Y	indeterminate	0.11	1-11 m	00-01	3275.93
1514	Y	pneumonia	1	1-11 m	00-01	3275.93
1515	Y	pneumonia	0.98	1-11 m	00-01	3275.93
1515	Y	indeterminate	0.02	1-11 m	00-01	3275.93
1516	N	indeterminate	1	1-11 m	00-01	3275.93
1517	Y	HIV/AIDS	1	1-11 m	00-01	3275.93
1518	Y	HIV/AIDS	1	1-11 m	00-01	3275.93
1519	Y	pneumonia	1	1-11 m	00-01	3275.93
1520	Y	diarrhoea	0.89	1-11 m	00-01	3275.93
1520	Y	indeterminate	0.11	1-11 m	00-01	3275.93
1521	Y	indeterminate	0.24	1-11 m	00-01	3275.93
1521	Y	diarrhoea	0.3	1-11 m	00-01	3275.93
1521	Y	pneumonia	0.46	1-11 m	00-01	3275.93
1522	Y	diarrhoea	1	1-11 m	00-01	3275.93
1523	Y	indeterminate	0.04	1-11 m	00-01	3275.93
1523	Y	pneumonia	0.59	1-11 m	00-01	3275.93
1523	Y	non-communicable	0.37	1-11 m	00-01	3275.93
1524	Y	HIV/AIDS	0.77	1-11 m	00-01	3275.93
1524	Y	indeterminate	0.23	1-11 m	00-01	3275.93
1525	Y	diarrhoea	0.99	1-11 m	00-01	3275.93
1525	Y	indeterminate	0.01	1-11 m	00-01	3275.93
1526	Y	diarrhoea	1	1-11 m	00-01	3275.93
1527	N	indeterminate	1	1-11 m	00-01	3275.93
1528	Y	HIV/AIDS	1	1-11 m	00-01	3275.93
1529	Y	pneumonia	0.8	1-11 m	00-01	3275.93
1529	Y	indeterminate	0.2	1-11 m	00-01	3275.93
1530	Y	indeterminate	0.59	1-11 m	00-01	3275.93
1530	Y	neonatal causes	0.41	1-11 m	00-01	3275.93
1531	Y	other infections	0.98	1-11 m	00-01	3275.93
1531	Y	indeterminate	0.02	1-11 m	00-01	3275.93
1532	N	indeterminate	1	1-11 m	00-01	3275.93
1533	Y	diarrhoea	1	1-11 m	00-01	3275.93
1534	Y	pneumonia	1	1-11 m	00-01	3275.93
1535	Y	indeterminate	0.03	1-11 m	00-01	3275.93
1535	Y	HIV/AIDS	0.97	1-11 m	00-01	3275.93
1536	Y	pneumonia	0.94	1-11 m	00-01	3275.93
1536	Y	indeterminate	0.06	1-11 m	00-01	3275.93
1537	Y	diarrhoea	1	1-11 m	00-01	3275.93
1538	Y	pneumonia	1	1-11 m	00-01	3275.93
1539	N	indeterminate	1	1-11 m	00-01	3275.93
1540	Y	diarrhoea	1	1-11 m	00-01	3275.93
1541	Y	pneumonia	1	1-11 m	00-01	3275.93
1542	N	indeterminate	1	1-11 m	00-01	3275.93
1543	Y	pneumonia	1	1-11 m	00-01	3275.93
1544	N	indeterminate	1	1-11 m	00-01	3275.93
1545	Y	indeterminate	0.09	1-11 m	00-01	3275.93
1545	Y	pneumonia	0.91	1-11 m	00-01	3275.93
1546	Y	HIV/AIDS	1	1-11 m	00-01	3275.93
1547	Y	indeterminate	0.01	1-11 m	00-01	3275.93
1547	Y	pneumonia	0.66	1-11 m	00-01	3275.93
1547	Y	non-communicable	0.33	1-11 m	00-01	3275.93
1548	Y	pneumonia	1	1-11 m	00-01	3275.93
1549	Y	pneumonia	1	1-11 m	00-01	3275.93
1550	Y	HIV/AIDS	0.91	1-11 m	00-01	3275.93
1550	Y	indeterminate	0.09	1-11 m	00-01	3275.93
1551	Y	HIV/AIDS	1	1-11 m	00-01	3275.93
1552	Y	pneumonia	1	1-11 m	00-01	3275.93
1553	Y	HIV/AIDS	0.99	1-11 m	00-01	3275.93
1553	Y	indeterminate	0.01	1-11 m	00-01	3275.93
1554	Y	HIV/AIDS	1	1-11 m	00-01	3275.93
1555	Y	diarrhoea	0.98	1-11 m	00-01	3275.93
1555	Y	indeterminate	0.02	1-11 m	00-01	3275.93
1556	Y	HIV/AIDS	1	1-11 m	00-01	3275.93
1557	N	indeterminate	1	1-11 m	00-01	3275.93
1558	Y	HIV/AIDS	1	1-11 m	00-01	3275.93
1559	Y	diarrhoea	1	1-11 m	00-01	3275.93
1560	N	indeterminate	1	1-11 m	00-01	3275.93
1561	Y	HIV/AIDS	1	1-11 m	00-01	3275.93
1562	Y	HIV/AIDS	1	1-11 m	00-01	3275.93
1563	N	indeterminate	1	1-11 m	00-01	3275.93
1564	Y	HIV/AIDS	1	1-11 m	00-01	3275.93
1565	N	indeterminate	1	1-11 m	00-01	3275.93
1566	Y	HIV/AIDS	1	1-11 m	00-01	3275.93
1567	N	indeterminate	1	1-11 m	00-01	3275.93
1568	Y	pneumonia	1	1-11 m	00-01	3275.93
1569	Y	HIV/AIDS	1	1-11 m	00-01	3275.93
1570	Y	diarrhoea	1	1-11 m	00-01	3275.93
1571	Y	HIV/AIDS	1	1-11 m	00-01	3275.93
1572	Y	indeterminate	0.04	1-11 m	00-01	3275.93
1572	Y	pneumonia	0.96	1-11 m	00-01	3275.93
1573	Y	HIV/AIDS	1	1-11 m	00-01	3275.93
1574	Y	indeterminate	0.12	1-11 m	00-01	3275.93
1574	Y	diarrhoea	0.88	1-11 m	00-01	3275.93
1575	Y	neonatal causes	1	1-11 m	00-01	3275.93
1576	Y	HIV/AIDS	1	1-11 m	00-01	3275.93
1577	N	indeterminate	1	1-11 m	00-01	3275.93
1578	N	indeterminate	1	1-11 m	00-01	3275.93
1579	Y	HIV/AIDS	1	1-11 m	00-01	3275.93
1580	Y	HIV/AIDS	1	1-11 m	00-01	3275.93
1581	N	indeterminate	1	1-11 m	00-01	3275.93
1582	N	indeterminate	1	1-11 m	00-01	3275.93
1583	N	indeterminate	1	1-11 m	00-01	3275.93
1584	Y	diarrhoea	1	1-11 m	00-01	3275.93
1585	Y	external causes	1	1-11 m	00-01	3275.93
1586	Y	HIV/AIDS	1	1-11 m	00-01	3275.93
1587	Y	diarrhoea	0.5	1-4 y	00-01	14143.8
1587	Y	pneumonia	0.5	1-4 y	00-01	14143.8
1588	Y	pneumonia	1	1-4 y	00-01	14143.8
1589	Y	HIV/AIDS	1	1-4 y	00-01	14143.8
1590	Y	diarrhoea	0.96	1-4 y	00-01	14143.8
1590	Y	indeterminate	0.04	1-4 y	00-01	14143.8
1591	Y	indeterminate	0.3	1-4 y	00-01	14143.8
1591	Y	HIV/AIDS	0.7	1-4 y	00-01	14143.8
1592	N	indeterminate	1	1-4 y	00-01	14143.8
1593	Y	pneumonia	0.7	1-4 y	00-01	14143.8
1593	Y	indeterminate	0.3	1-4 y	00-01	14143.8
1594	N	indeterminate	1	1-4 y	00-01	14143.8
1595	Y	HIV/AIDS	1	1-4 y	00-01	14143.8
1596	Y	indeterminate	0.02	1-4 y	00-01	14143.8
1596	Y	HIV/AIDS	0.98	1-4 y	00-01	14143.8
1597	Y	indeterminate	1	1-4 y	00-01	14143.8
1598	Y	external causes	0.45	1-4 y	00-01	14143.8
1598	Y	indeterminate	0.55	1-4 y	00-01	14143.8
1599	Y	HIV/AIDS	0.99	1-4 y	00-01	14143.8
1599	Y	indeterminate	0.01	1-4 y	00-01	14143.8
1600	Y	pneumonia	0.83	1-4 y	00-01	14143.8
1600	Y	indeterminate	0.17	1-4 y	00-01	14143.8
1601	Y	HIV/AIDS	1	1-4 y	00-01	14143.8
1602	Y	indeterminate	0.28	1-4 y	00-01	14143.8
1602	Y	pneumonia	0.72	1-4 y	00-01	14143.8
1603	Y	other infections	1	1-4 y	00-01	14143.8
1604	Y	other infections	0.65	1-4 y	00-01	14143.8
1604	Y	indeterminate	0.35	1-4 y	00-01	14143.8
1605	Y	external causes	0.98	1-4 y	00-01	14143.8
1605	Y	indeterminate	0.02	1-4 y	00-01	14143.8
1606	Y	non-communicable	0.39	1-4 y	00-01	14143.8
1606	Y	indeterminate	0.01	1-4 y	00-01	14143.8
1606	Y	non-communicable	0.6	1-4 y	00-01	14143.8
1607	Y	indeterminate	0.15	1-4 y	00-01	14143.8
1607	Y	non-communicable	0.85	1-4 y	00-01	14143.8
1608	Y	indeterminate	0.25	1-4 y	00-01	14143.8
1608	Y	other infections	0.75	1-4 y	00-01	14143.8
1609	Y	pneumonia	1	1-4 y	00-01	14143.8
1610	Y	pneumonia	0.99	1-4 y	00-01	14143.8
1610	Y	indeterminate	0.01	1-4 y	00-01	14143.8
1611	Y	non-communicable	0.31	1-4 y	00-01	14143.8
1611	Y	pneumonia	0.49	1-4 y	00-01	14143.8
1611	Y	indeterminate	0.2	1-4 y	00-01	14143.8
1612	Y	pneumonia	1	1-4 y	00-01	14143.8
1613	Y	pneumonia	0.99	1-4 y	00-01	14143.8
1613	Y	indeterminate	0.01	1-4 y	00-01	14143.8
1614	N	indeterminate	1	1-4 y	00-01	14143.8
1615	Y	pneumonia	0.99	1-4 y	00-01	14143.8
1615	Y	indeterminate	0.01	1-4 y	00-01	14143.8
1616	Y	pneumonia	1	1-4 y	00-01	14143.8
1617	Y	pneumonia	0.86	1-4 y	00-01	14143.8
1617	Y	indeterminate	0.14	1-4 y	00-01	14143.8
1618	Y	pneumonia	1	1-4 y	00-01	14143.8
1619	Y	other infections	1	1-4 y	00-01	14143.8
1620	Y	indeterminate	0.01	1-4 y	00-01	14143.8
1620	Y	pneumonia	0.99	1-4 y	00-01	14143.8
1621	Y	pneumonia	0.98	1-4 y	00-01	14143.8
1621	Y	indeterminate	0.02	1-4 y	00-01	14143.8
1622	Y	pneumonia	1	1-4 y	00-01	14143.8
1623	Y	indeterminate	0.5	1-4 y	00-01	14143.8
1623	Y	other infections	0.5	1-4 y	00-01	14143.8
1624	Y	indeterminate	0.06	1-4 y	00-01	14143.8
1624	Y	pneumonia	0.94	1-4 y	00-01	14143.8
1625	Y	indeterminate	0.1	1-4 y	00-01	14143.8
1625	Y	pneumonia	0.9	1-4 y	00-01	14143.8
1626	Y	indeterminate	0.08	1-4 y	00-01	14143.8
1626	Y	other infections	0.92	1-4 y	00-01	14143.8
1627	Y	indeterminate	0.05	1-4 y	00-01	14143.8
1627	Y	pneumonia	0.95	1-4 y	00-01	14143.8
1628	Y	HIV/AIDS	1	1-4 y	00-01	14143.8
1629	Y	external causes	1	1-4 y	00-01	14143.8
1630	Y	non-communicable	0.75	1-4 y	00-01	14143.8
1630	Y	indeterminate	0.25	1-4 y	00-01	14143.8
1631	Y	indeterminate	0.01	1-4 y	00-01	14143.8
1631	Y	pneumonia	0.99	1-4 y	00-01	14143.8
1632	Y	pneumonia	0.6	1-4 y	00-01	14143.8
1632	Y	other infections	0.31	1-4 y	00-01	14143.8
1632	Y	indeterminate	0.09	1-4 y	00-01	14143.8
1633	Y	pneumonia	0.98	1-4 y	00-01	14143.8
1633	Y	indeterminate	0.02	1-4 y	00-01	14143.8
1634	Y	pneumonia	1	1-4 y	00-01	14143.8
1635	Y	HIV/AIDS	1	1-4 y	00-01	14143.8
1636	Y	non-communicable	1	1-4 y	00-01	14143.8
1637	N	indeterminate	1	1-4 y	00-01	14143.8
1638	N	indeterminate	1	1-4 y	00-01	14143.8
1639	Y	pneumonia	0.98	1-4 y	00-01	14143.8
1639	Y	indeterminate	0.02	1-4 y	00-01	14143.8
1640	Y	pneumonia	1	1-4 y	00-01	14143.8
1641	Y	other infections	1	1-4 y	00-01	14143.8
1642	Y	HIV/AIDS	1	1-4 y	00-01	14143.8
1643	Y	other infections	0.98	1-4 y	00-01	14143.8
1643	Y	indeterminate	0.02	1-4 y	00-01	14143.8
1644	Y	diarrhoea	0.48	1-4 y	00-01	14143.8
1644	Y	other infections	0.5	1-4 y	00-01	14143.8
1644	Y	indeterminate	0.02	1-4 y	00-01	14143.8
1645	Y	HIV/AIDS	1	1-4 y	00-01	14143.8
1646	N	indeterminate	1	1-4 y	00-01	14143.8
1647	Y	other infections	1	1-4 y	00-01	14143.8
1648	N	indeterminate	1	1-4 y	00-01	14143.8
1649	Y	pneumonia	1	1-4 y	00-01	14143.8
1650	Y	indeterminate	0.05	1-4 y	00-01	14143.8
1650	Y	pneumonia	0.53	1-4 y	00-01	14143.8
1650	Y	non-communicable	0.42	1-4 y	00-01	14143.8
1651	Y	HIV/AIDS	1	1-4 y	00-01	14143.8
1652	N	indeterminate	1	1-4 y	00-01	14143.8
1653	Y	pneumonia	1	1-4 y	00-01	14143.8
1654	Y	non-communicable	0.97	1-4 y	00-01	14143.8
1654	Y	indeterminate	0.03	1-4 y	00-01	14143.8
1655	Y	pneumonia	1	1-4 y	00-01	14143.8
1656	N	indeterminate	1	1-4 y	00-01	14143.8
1657	Y	indeterminate	1	1-4 y	00-01	14143.8
1658	Y	pneumonia	0.95	1-4 y	00-01	14143.8
1658	Y	indeterminate	0.05	1-4 y	00-01	14143.8
1659	Y	non-communicable	0.93	1-4 y	00-01	14143.8
1659	Y	indeterminate	0.07	1-4 y	00-01	14143.8
1660	Y	pneumonia	1	1-4 y	00-01	14143.8
1661	Y	pneumonia	1	1-4 y	00-01	14143.8
1662	Y	HIV/AIDS	1	1-4 y	00-01	14143.8
1663	N	indeterminate	1	1-4 y	00-01	14143.8
1664	Y	other infections	1	1-4 y	00-01	14143.8
1665	Y	pneumonia	1	1-4 y	00-01	14143.8
1666	Y	indeterminate	0.01	1-4 y	00-01	14143.8
1666	Y	pneumonia	0.99	1-4 y	00-01	14143.8
1667	Y	indeterminate	1	1-4 y	00-01	14143.8
1668	Y	indeterminate	0.14	1-4 y	00-01	14143.8
1668	Y	pneumonia	0.86	1-4 y	00-01	14143.8
1669	Y	pneumonia	1	1-4 y	00-01	14143.8
1670	N	indeterminate	1	1-4 y	00-01	14143.8
1671	Y	pneumonia	1	1-4 y	00-01	14143.8
1672	Y	other infections	1	1-4 y	00-01	14143.8
1673	Y	pneumonia	1	1-4 y	00-01	14143.8
1674	N	indeterminate	1	1-4 y	00-01	14143.8
1675	Y	diarrhoea	1	1-4 y	00-01	14143.8
1676	Y	HIV/AIDS	1	1-4 y	00-01	14143.8
1677	Y	pneumonia	1	1-4 y	00-01	14143.8
1678	Y	pneumonia	1	1-4 y	00-01	14143.8
1679	Y	pneumonia	1	1-4 y	00-01	14143.8
1680	N	indeterminate	1	1-4 y	00-01	14143.8
1681	Y	pneumonia	1	1-4 y	00-01	14143.8
1682	Y	pneumonia	1	1-4 y	00-01	14143.8
1683	Y	pneumonia	1	1-4 y	00-01	14143.8
1684	Y	neonatal causes	1	< 28 d	2015-02-03	236.961
1685	N	indeterminate	1	< 28 d	2015-02-03	236.961
1686	Y	neonatal causes	1	< 28 d	2015-02-03	236.961
1687	N	indeterminate	1	< 28 d	2015-02-03	236.961
1688	Y	neonatal causes	0.33	< 28 d	2015-02-03	236.961
1688	Y	neonatal causes	0.41	< 28 d	2015-02-03	236.961
1688	Y	indeterminate	0.26	< 28 d	2015-02-03	236.961
1689	Y	neonatal causes	1	< 28 d	2015-02-03	236.961
1690	Y	neonatal causes	0.8	< 28 d	2015-02-03	236.961
1690	Y	indeterminate	0.2	< 28 d	2015-02-03	236.961
1691	Y	indeterminate	0.24	< 28 d	2015-02-03	236.961
1691	Y	neonatal causes	0.76	< 28 d	2015-02-03	236.961
1692	Y	indeterminate	0.06	< 28 d	2015-02-03	236.961
1692	Y	neonatal causes	0.94	< 28 d	2015-02-03	236.961
1693	Y	indeterminate	0.23	< 28 d	2015-02-03	236.961
1693	Y	neonatal causes	0.77	< 28 d	2015-02-03	236.961
1694	Y	neonatal causes	1	< 28 d	2015-02-03	236.961
1695	Y	neonatal causes	0.73	< 28 d	2015-02-03	236.961
1695	Y	indeterminate	0.27	< 28 d	2015-02-03	236.961
1696	Y	neonatal causes	1	< 28 d	2015-02-03	236.961
1697	Y	neonatal causes	0.86	< 28 d	2015-02-03	236.961
1697	Y	indeterminate	0.14	< 28 d	2015-02-03	236.961
1698	Y	neonatal causes	1	< 28 d	2015-02-03	236.961
1699	Y	indeterminate	0.05	< 28 d	2015-02-03	236.961
1699	Y	neonatal causes	0.95	< 28 d	2015-02-03	236.961
1700	Y	indeterminate	1	< 28 d	2015-02-03	236.961
1701	Y	neonatal causes	0.47	< 28 d	2015-02-03	236.961
1701	Y	indeterminate	0.53	< 28 d	2015-02-03	236.961
1702	Y	neonatal causes	1	< 28 d	2015-02-03	236.961
1703	Y	neonatal causes	0.87	< 28 d	2015-02-03	236.961
1703	Y	indeterminate	0.13	< 28 d	2015-02-03	236.961
1704	Y	neonatal causes	0.99	< 28 d	2015-02-03	236.961
1704	Y	indeterminate	0.01	< 28 d	2015-02-03	236.961
1705	Y	neonatal causes	0.94	< 28 d	2015-02-03	236.961
1705	Y	indeterminate	0.06	< 28 d	2015-02-03	236.961
1706	N	indeterminate	1	< 28 d	2015-02-03	236.961
1707	N	indeterminate	1	< 28 d	2015-02-03	236.961
1708	N	indeterminate	1	< 28 d	2015-02-03	236.961
1709	Y	neonatal causes	1	< 28 d	2015-02-03	236.961
1710	Y	indeterminate	1	< 28 d	2015-02-03	236.961
1711	Y	non-communicable	0.97	1-11 m	2015-02-03	2881.11
1711	Y	indeterminate	0.03	1-11 m	2015-02-03	2881.11
1712	Y	indeterminate	0.01	1-11 m	2015-02-03	2881.11
1712	Y	HIV/AIDS	0.99	1-11 m	2015-02-03	2881.11
1713	Y	HIV/AIDS	0.8	1-11 m	2015-02-03	2881.11
1713	Y	indeterminate	0.2	1-11 m	2015-02-03	2881.11
1714	Y	pneumonia	0.98	1-11 m	2015-02-03	2881.11
1714	Y	indeterminate	0.02	1-11 m	2015-02-03	2881.11
1715	N	indeterminate	1	1-11 m	2015-02-03	2881.11
1716	Y	HIV/AIDS	0.45	1-11 m	2015-02-03	2881.11
1716	Y	indeterminate	0.1	1-11 m	2015-02-03	2881.11
1716	Y	other infections	0.45	1-11 m	2015-02-03	2881.11
1717	Y	HIV/AIDS	0.42	1-11 m	2015-02-03	2881.11
1717	Y	indeterminate	0.16	1-11 m	2015-02-03	2881.11
1717	Y	other infections	0.42	1-11 m	2015-02-03	2881.11
1718	Y	indeterminate	0.12	1-11 m	2015-02-03	2881.11
1718	Y	non-communicable	0.88	1-11 m	2015-02-03	2881.11
1719	Y	HIV/AIDS	1	1-11 m	2015-02-03	2881.11
1720	N	indeterminate	1	1-11 m	2015-02-03	2881.11
1721	Y	diarrhoea	0.98	1-11 m	2015-02-03	2881.11
1721	Y	indeterminate	0.02	1-11 m	2015-02-03	2881.11
1722	Y	indeterminate	0.24	1-11 m	2015-02-03	2881.11
1722	Y	pneumonia	0.76	1-11 m	2015-02-03	2881.11
1723	Y	diarrhoea	0.99	1-11 m	2015-02-03	2881.11
1723	Y	indeterminate	0.01	1-11 m	2015-02-03	2881.11
1724	N	indeterminate	1	1-11 m	2015-02-03	2881.11
1725	Y	pneumonia	0.5	1-11 m	2015-02-03	2881.11
1725	Y	diarrhoea	0.5	1-11 m	2015-02-03	2881.11
1726	Y	pneumonia	1	1-11 m	2015-02-03	2881.11
1727	Y	indeterminate	0.3	1-11 m	2015-02-03	2881.11
1727	Y	diarrhoea	0.7	1-11 m	2015-02-03	2881.11
1728	Y	HIV/AIDS	1	1-11 m	2015-02-03	2881.11
1729	Y	HIV/AIDS	0.96	1-11 m	2015-02-03	2881.11
1729	Y	indeterminate	0.04	1-11 m	2015-02-03	2881.11
1730	Y	HIV/AIDS	0.94	1-11 m	2015-02-03	2881.11
1730	Y	indeterminate	0.06	1-11 m	2015-02-03	2881.11
1731	Y	indeterminate	0.01	1-11 m	2015-02-03	2881.11
1731	Y	HIV/AIDS	0.99	1-11 m	2015-02-03	2881.11
1732	Y	diarrhoea	1	1-11 m	2015-02-03	2881.11
1733	N	indeterminate	1	1-11 m	2015-02-03	2881.11
1734	Y	diarrhoea	1	1-11 m	2015-02-03	2881.11
1735	Y	HIV/AIDS	1	1-11 m	2015-02-03	2881.11
1736	Y	HIV/AIDS	0.5	1-11 m	2015-02-03	2881.11
1736	Y	other infections	0.5	1-11 m	2015-02-03	2881.11
1737	Y	HIV/AIDS	1	1-11 m	2015-02-03	2881.11
1738	Y	pneumonia	1	1-11 m	2015-02-03	2881.11
1739	Y	indeterminate	0.01	1-11 m	2015-02-03	2881.11
1739	Y	HIV/AIDS	0.99	1-11 m	2015-02-03	2881.11
1740	Y	HIV/AIDS	1	1-11 m	2015-02-03	2881.11
1741	Y	diarrhoea	0.9	1-11 m	2015-02-03	2881.11
1741	Y	indeterminate	0.1	1-11 m	2015-02-03	2881.11
1742	N	indeterminate	1	1-11 m	2015-02-03	2881.11
1743	Y	diarrhoea	1	1-11 m	2015-02-03	2881.11
1744	N	indeterminate	1	1-11 m	2015-02-03	2881.11
1745	Y	pneumonia	1	1-11 m	2015-02-03	2881.11
1746	Y	indeterminate	0.01	1-11 m	2015-02-03	2881.11
1746	Y	pneumonia	0.61	1-11 m	2015-02-03	2881.11
1746	Y	non-communicable	0.38	1-11 m	2015-02-03	2881.11
1747	Y	pneumonia	1	1-11 m	2015-02-03	2881.11
1748	Y	diarrhoea	1	1-11 m	2015-02-03	2881.11
1749	N	indeterminate	1	1-11 m	2015-02-03	2881.11
1750	Y	HIV/AIDS	1	1-11 m	2015-02-03	2881.11
1751	Y	pneumonia	0.99	1-11 m	2015-02-03	2881.11
1751	Y	indeterminate	0.01	1-11 m	2015-02-03	2881.11
1752	Y	HIV/AIDS	1	1-11 m	2015-02-03	2881.11
1753	Y	HIV/AIDS	1	1-11 m	2015-02-03	2881.11
1754	Y	diarrhoea	1	1-11 m	2015-02-03	2881.11
1755	Y	HIV/AIDS	1	1-11 m	2015-02-03	2881.11
1756	Y	indeterminate	0.01	1-11 m	2015-02-03	2881.11
1756	Y	diarrhoea	0.99	1-11 m	2015-02-03	2881.11
1757	Y	indeterminate	0.14	1-11 m	2015-02-03	2881.11
1757	Y	other infections	0.86	1-11 m	2015-02-03	2881.11
1758	Y	external causes	1	1-11 m	2015-02-03	2881.11
1759	Y	HIV/AIDS	1	1-11 m	2015-02-03	2881.11
1760	N	indeterminate	1	1-11 m	2015-02-03	2881.11
1761	Y	pneumonia	1	1-11 m	2015-02-03	2881.11
1762	Y	HIV/AIDS	1	1-11 m	2015-02-03	2881.11
1763	Y	HIV/AIDS	1	1-11 m	2015-02-03	2881.11
1764	Y	indeterminate	0.01	1-11 m	2015-02-03	2881.11
1764	Y	HIV/AIDS	0.99	1-11 m	2015-02-03	2881.11
1765	Y	HIV/AIDS	1	1-11 m	2015-02-03	2881.11
1766	Y	pneumonia	1	1-11 m	2015-02-03	2881.11
1767	Y	HIV/AIDS	1	1-11 m	2015-02-03	2881.11
1768	Y	indeterminate	0.02	1-11 m	2015-02-03	2881.11
1768	Y	pneumonia	0.49	1-11 m	2015-02-03	2881.11
1768	Y	diarrhoea	0.49	1-11 m	2015-02-03	2881.11
1769	Y	HIV/AIDS	1	1-11 m	2015-02-03	2881.11
1770	Y	HIV/AIDS	1	1-11 m	2015-02-03	2881.11
1771	Y	pneumonia	1	1-11 m	2015-02-03	2881.11
1772	Y	pneumonia	0.99	1-11 m	2015-02-03	2881.11
1772	Y	indeterminate	0.01	1-11 m	2015-02-03	2881.11
1773	Y	diarrhoea	1	1-11 m	2015-02-03	2881.11
1774	Y	HIV/AIDS	1	1-11 m	2015-02-03	2881.11
1775	Y	pneumonia	0.76	1-11 m	2015-02-03	2881.11
1775	Y	indeterminate	0.24	1-11 m	2015-02-03	2881.11
1776	Y	HIV/AIDS	1	1-11 m	2015-02-03	2881.11
1777	Y	indeterminate	0.03	1-11 m	2015-02-03	2881.11
1777	Y	pneumonia	0.97	1-11 m	2015-02-03	2881.11
1778	Y	other infections	0.66	1-11 m	2015-02-03	2881.11
1778	Y	indeterminate	0.34	1-11 m	2015-02-03	2881.11
1779	Y	indeterminate	1	1-11 m	2015-02-03	2881.11
1780	Y	pneumonia	1	1-11 m	2015-02-03	2881.11
1781	Y	other infections	0.56	1-11 m	2015-02-03	2881.11
1781	Y	pneumonia	0.44	1-11 m	2015-02-03	2881.11
1782	Y	diarrhoea	1	1-11 m	2015-02-03	2881.11
1783	Y	indeterminate	0.2	1-11 m	2015-02-03	2881.11
1783	Y	pneumonia	0.8	1-11 m	2015-02-03	2881.11
1784	Y	neonatal causes	1	1-11 m	2015-02-03	2881.11
1785	Y	diarrhoea	1	1-11 m	2015-02-03	2881.11
1786	Y	HIV/AIDS	1	1-11 m	2015-02-03	2881.11
1787	Y	HIV/AIDS	1	1-11 m	2015-02-03	2881.11
1788	N	indeterminate	1	1-11 m	2015-02-03	2881.11
1789	Y	HIV/AIDS	1	1-11 m	2015-02-03	2881.11
1790	Y	indeterminate	1	1-11 m	2015-02-03	2881.11
1791	Y	HIV/AIDS	1	1-11 m	2015-02-03	2881.11
1792	Y	pneumonia	1	1-11 m	2015-02-03	2881.11
1793	Y	diarrhoea	1	1-11 m	2015-02-03	2881.11
1794	Y	pneumonia	1	1-11 m	2015-02-03	2881.11
1795	Y	indeterminate	0.03	1-11 m	2015-02-03	2881.11
1795	Y	diarrhoea	0.97	1-11 m	2015-02-03	2881.11
1796	Y	HIV/AIDS	1	1-11 m	2015-02-03	2881.11
1797	Y	pneumonia	1	1-11 m	2015-02-03	2881.11
1798	Y	pneumonia	0.93	1-11 m	2015-02-03	2881.11
1798	Y	indeterminate	0.07	1-11 m	2015-02-03	2881.11
1799	Y	diarrhoea	1	1-11 m	2015-02-03	2881.11
1800	N	indeterminate	1	1-11 m	2015-02-03	2881.11
1801	Y	pneumonia	1	1-11 m	2015-02-03	2881.11
1802	Y	pneumonia	1	1-11 m	2015-02-03	2881.11
1803	Y	pneumonia	1	1-11 m	2015-02-03	2881.11
1804	Y	pneumonia	1	1-11 m	2015-02-03	2881.11
1805	N	indeterminate	1	1-11 m	2015-02-03	2881.11
1806	Y	HIV/AIDS	1	1-11 m	2015-02-03	2881.11
1807	Y	indeterminate	1	1-11 m	2015-02-03	2881.11
1808	Y	HIV/AIDS	1	1-11 m	2015-02-03	2881.11
1809	Y	diarrhoea	1	1-11 m	2015-02-03	2881.11
1810	Y	pneumonia	1	1-11 m	2015-02-03	2881.11
1811	Y	diarrhoea	1	1-11 m	2015-02-03	2881.11
1812	Y	other infections	0.49	1-11 m	2015-02-03	2881.11
1812	Y	HIV/AIDS	0.49	1-11 m	2015-02-03	2881.11
1812	Y	indeterminate	0.02	1-11 m	2015-02-03	2881.11
1813	Y	diarrhoea	1	1-11 m	2015-02-03	2881.11
1814	N	indeterminate	1	1-11 m	2015-02-03	2881.11
1815	Y	HIV/AIDS	0.33	1-11 m	2015-02-03	2881.11
1815	Y	pneumonia	0.67	1-11 m	2015-02-03	2881.11
1816	Y	external causes	1	1-11 m	2015-02-03	2881.11
1817	Y	HIV/AIDS	1	1-11 m	2015-02-03	2881.11
1818	Y	other infections	1	1-11 m	2015-02-03	2881.11
1819	Y	pneumonia	1	1-11 m	2015-02-03	2881.11
1820	Y	indeterminate	1	1-11 m	2015-02-03	2881.11
1821	Y	indeterminate	1	1-11 m	2015-02-03	2881.11
1822	Y	HIV/AIDS	1	1-11 m	2015-02-03	2881.11
1823	Y	pneumonia	1	1-4 y	2015-02-03	13697
1824	Y	indeterminate	0.01	1-4 y	2015-02-03	13697
1824	Y	pneumonia	0.66	1-4 y	2015-02-03	13697
1824	Y	other infections	0.33	1-4 y	2015-02-03	13697
1825	Y	HIV/AIDS	1	1-4 y	2015-02-03	13697
1826	Y	pneumonia	0.99	1-4 y	2015-02-03	13697
1826	Y	indeterminate	0.01	1-4 y	2015-02-03	13697
1827	Y	diarrhoea	0.81	1-4 y	2015-02-03	13697
1827	Y	indeterminate	0.19	1-4 y	2015-02-03	13697
1828	Y	pneumonia	1	1-4 y	2015-02-03	13697
1829	Y	HIV/AIDS	1	1-4 y	2015-02-03	13697
1830	N	indeterminate	1	1-4 y	2015-02-03	13697
1831	Y	indeterminate	0.4	1-4 y	2015-02-03	13697
1831	Y	other infections	0.6	1-4 y	2015-02-03	13697
1832	Y	indeterminate	0.02	1-4 y	2015-02-03	13697
1832	Y	diarrhoea	0.98	1-4 y	2015-02-03	13697
1833	Y	pneumonia	1	1-4 y	2015-02-03	13697
1834	Y	indeterminate	0.02	1-4 y	2015-02-03	13697
1834	Y	HIV/AIDS	0.98	1-4 y	2015-02-03	13697
1835	Y	non-communicable	0.39	1-4 y	2015-02-03	13697
1835	Y	diarrhoea	0.61	1-4 y	2015-02-03	13697
1836	Y	diarrhoea	1	1-4 y	2015-02-03	13697
1837	Y	pneumonia	0.97	1-4 y	2015-02-03	13697
1837	Y	indeterminate	0.03	1-4 y	2015-02-03	13697
1838	Y	diarrhoea	0.86	1-4 y	2015-02-03	13697
1838	Y	indeterminate	0.14	1-4 y	2015-02-03	13697
1839	Y	indeterminate	0.02	1-4 y	2015-02-03	13697
1839	Y	pneumonia	0.98	1-4 y	2015-02-03	13697
1840	Y	pneumonia	0.99	1-4 y	2015-02-03	13697
1840	Y	indeterminate	0.01	1-4 y	2015-02-03	13697
1841	Y	pneumonia	0.56	1-4 y	2015-02-03	13697
1841	Y	non-communicable	0.44	1-4 y	2015-02-03	13697
1842	Y	diarrhoea	1	1-4 y	2015-02-03	13697
1843	Y	diarrhoea	1	1-4 y	2015-02-03	13697
1844	Y	pneumonia	0.98	1-4 y	2015-02-03	13697
1844	Y	indeterminate	0.02	1-4 y	2015-02-03	13697
1845	Y	other infections	1	1-4 y	2015-02-03	13697
1846	Y	pneumonia	1	1-4 y	2015-02-03	13697
1847	Y	pneumonia	0.83	1-4 y	2015-02-03	13697
1847	Y	indeterminate	0.17	1-4 y	2015-02-03	13697
1848	Y	indeterminate	0.06	1-4 y	2015-02-03	13697
1848	Y	non-communicable	0.94	1-4 y	2015-02-03	13697
1849	Y	pneumonia	1	1-4 y	2015-02-03	13697
1850	Y	indeterminate	0.02	1-4 y	2015-02-03	13697
1850	Y	non-communicable	0.98	1-4 y	2015-02-03	13697
1851	Y	pneumonia	1	1-4 y	2015-02-03	13697
1852	Y	pneumonia	1	1-4 y	2015-02-03	13697
1853	Y	pneumonia	1	1-4 y	2015-02-03	13697
1854	Y	pneumonia	0.86	1-4 y	2015-02-03	13697
1854	Y	indeterminate	0.14	1-4 y	2015-02-03	13697
1855	Y	indeterminate	0.16	1-4 y	2015-02-03	13697
1855	Y	pneumonia	0.84	1-4 y	2015-02-03	13697
1856	Y	pneumonia	0.99	1-4 y	2015-02-03	13697
1856	Y	indeterminate	0.01	1-4 y	2015-02-03	13697
1857	Y	non-communicable	1	1-4 y	2015-02-03	13697
1858	Y	indeterminate	0.04	1-4 y	2015-02-03	13697
1858	Y	pneumonia	0.96	1-4 y	2015-02-03	13697
1859	Y	indeterminate	0.05	1-4 y	2015-02-03	13697
1859	Y	non-communicable	0.95	1-4 y	2015-02-03	13697
1860	Y	other infections	0.85	1-4 y	2015-02-03	13697
1860	Y	indeterminate	0.15	1-4 y	2015-02-03	13697
1861	Y	diarrhoea	0.89	1-4 y	2015-02-03	13697
1861	Y	indeterminate	0.11	1-4 y	2015-02-03	13697
1862	Y	indeterminate	1	1-4 y	2015-02-03	13697
1863	Y	HIV/AIDS	0.88	1-4 y	2015-02-03	13697
1863	Y	indeterminate	0.12	1-4 y	2015-02-03	13697
1864	N	indeterminate	1	1-4 y	2015-02-03	13697
1865	Y	other infections	0.76	1-4 y	2015-02-03	13697
1865	Y	indeterminate	0.24	1-4 y	2015-02-03	13697
1866	Y	non-communicable	0.9	1-4 y	2015-02-03	13697
1866	Y	indeterminate	0.1	1-4 y	2015-02-03	13697
1867	Y	indeterminate	0.02	1-4 y	2015-02-03	13697
1867	Y	HIV/AIDS	0.98	1-4 y	2015-02-03	13697
1868	Y	non-communicable	0.38	1-4 y	2015-02-03	13697
1868	Y	pneumonia	0.62	1-4 y	2015-02-03	13697
1869	Y	pneumonia	1	1-4 y	2015-02-03	13697
1870	Y	non-communicable	1	1-4 y	2015-02-03	13697
1871	Y	non-communicable	0.87	1-4 y	2015-02-03	13697
1871	Y	indeterminate	0.13	1-4 y	2015-02-03	13697
1872	Y	indeterminate	0.04	1-4 y	2015-02-03	13697
1872	Y	pneumonia	0.96	1-4 y	2015-02-03	13697
1873	Y	non-communicable	0.92	1-4 y	2015-02-03	13697
1873	Y	indeterminate	0.08	1-4 y	2015-02-03	13697
1874	Y	pneumonia	1	1-4 y	2015-02-03	13697
1875	Y	other infections	1	1-4 y	2015-02-03	13697
1876	Y	pneumonia	1	1-4 y	2015-02-03	13697
1877	N	indeterminate	1	1-4 y	2015-02-03	13697
1878	Y	indeterminate	0.05	1-4 y	2015-02-03	13697
1878	Y	pneumonia	0.95	1-4 y	2015-02-03	13697
1879	Y	other infections	1	1-4 y	2015-02-03	13697
1880	Y	pneumonia	0.86	1-4 y	2015-02-03	13697
1880	Y	indeterminate	0.14	1-4 y	2015-02-03	13697
1881	N	indeterminate	1	1-4 y	2015-02-03	13697
1882	Y	indeterminate	0.24	1-4 y	2015-02-03	13697
1882	Y	pneumonia	0.76	1-4 y	2015-02-03	13697
1883	N	indeterminate	1	1-4 y	2015-02-03	13697
1884	N	indeterminate	1	1-4 y	2015-02-03	13697
1885	Y	pneumonia	1	1-4 y	2015-02-03	13697
1886	Y	pneumonia	0.99	1-4 y	2015-02-03	13697
1886	Y	indeterminate	0.01	1-4 y	2015-02-03	13697
1887	Y	pneumonia	1	1-4 y	2015-02-03	13697
1888	Y	pneumonia	1	1-4 y	2015-02-03	13697
1889	Y	diarrhoea	1	1-4 y	2015-02-03	13697
1890	Y	indeterminate	0.04	1-4 y	2015-02-03	13697
1890	Y	external causes	0.96	1-4 y	2015-02-03	13697
1891	Y	HIV/AIDS	1	1-4 y	2015-02-03	13697
1892	Y	other infections	1	1-4 y	2015-02-03	13697
1893	Y	pneumonia	0.89	1-4 y	2015-02-03	13697
1893	Y	indeterminate	0.11	1-4 y	2015-02-03	13697
1894	Y	pneumonia	1	1-4 y	2015-02-03	13697
1895	Y	pneumonia	1	1-4 y	2015-02-03	13697
1896	Y	pneumonia	0.99	1-4 y	2015-02-03	13697
1896	Y	indeterminate	0.01	1-4 y	2015-02-03	13697
1897	Y	pneumonia	1	1-4 y	2015-02-03	13697
1898	Y	other infections	0.77	1-4 y	2015-02-03	13697
1898	Y	indeterminate	0.23	1-4 y	2015-02-03	13697
1899	Y	indeterminate	0.03	1-4 y	2015-02-03	13697
1899	Y	other infections	0.97	1-4 y	2015-02-03	13697
1900	Y	pneumonia	0.62	1-4 y	2015-02-03	13697
1900	Y	non-communicable	0.38	1-4 y	2015-02-03	13697
1901	N	indeterminate	1	1-4 y	2015-02-03	13697
1902	Y	indeterminate	0.06	1-4 y	2015-02-03	13697
1902	Y	diarrhoea	0.94	1-4 y	2015-02-03	13697
1903	Y	indeterminate	0.02	1-4 y	2015-02-03	13697
1903	Y	HIV/AIDS	0.98	1-4 y	2015-02-03	13697
1904	N	indeterminate	1	1-4 y	2015-02-03	13697
1905	Y	pneumonia	1	1-4 y	2015-02-03	13697
1906	Y	non-communicable	0.61	1-4 y	2015-02-03	13697
1906	Y	pneumonia	0.39	1-4 y	2015-02-03	13697
1907	Y	pneumonia	1	1-4 y	2015-02-03	13697
1908	Y	HIV/AIDS	0.98	1-4 y	2015-02-03	13697
1908	Y	indeterminate	0.02	1-4 y	2015-02-03	13697
1909	Y	pneumonia	1	1-4 y	2015-02-03	13697
1910	Y	indeterminate	0.02	1-4 y	2015-02-03	13697
1910	Y	HIV/AIDS	0.98	1-4 y	2015-02-03	13697
1911	Y	diarrhoea	1	1-4 y	2015-02-03	13697
1912	Y	pneumonia	0.99	1-4 y	2015-02-03	13697
1912	Y	indeterminate	0.01	1-4 y	2015-02-03	13697
1913	Y	indeterminate	0.14	1-4 y	2015-02-03	13697
1913	Y	HIV/AIDS	0.86	1-4 y	2015-02-03	13697
1914	Y	indeterminate	0.02	1-4 y	2015-02-03	13697
1914	Y	external causes	0.98	1-4 y	2015-02-03	13697
1915	N	indeterminate	1	1-4 y	2015-02-03	13697
1916	Y	pneumonia	1	1-4 y	2015-02-03	13697
1917	Y	pneumonia	1	1-4 y	2015-02-03	13697
1918	Y	pneumonia	1	1-4 y	2015-02-03	13697
1919	Y	pneumonia	1	1-4 y	2015-02-03	13697
1920	Y	indeterminate	0.12	1-4 y	2015-02-03	13697
1920	Y	pneumonia	0.88	1-4 y	2015-02-03	13697
1921	Y	HIV/AIDS	1	1-4 y	2015-02-03	13697
1922	Y	indeterminate	0.07	1-4 y	2015-02-03	13697
1922	Y	pneumonia	0.93	1-4 y	2015-02-03	13697
1923	N	indeterminate	1	1-4 y	2015-02-03	13697
1924	Y	pneumonia	1	1-4 y	2015-02-03	13697
1925	Y	other infections	1	1-4 y	2015-02-03	13697
1926	N	indeterminate	1	1-4 y	2015-02-03	13697
1927	Y	non-communicable	0.9	1-4 y	2015-02-03	13697
1927	Y	indeterminate	0.1	1-4 y	2015-02-03	13697
1928	Y	pneumonia	0.99	1-4 y	2015-02-03	13697
1928	Y	indeterminate	0.01	1-4 y	2015-02-03	13697
1929	Y	pneumonia	1	1-4 y	2015-02-03	13697
1930	N	indeterminate	1	1-4 y	2015-02-03	13697
1931	N	indeterminate	1	1-4 y	2015-02-03	13697
1932	Y	pneumonia	1	1-4 y	2015-02-03	13697
1933	Y	pneumonia	1	1-4 y	2015-02-03	13697
1934	N	indeterminate	1	1-4 y	2015-02-03	13697
1935	Y	pneumonia	1	1-4 y	2015-02-03	13697
1936	Y	indeterminate	0.04	1-4 y	2015-02-03	13697
1936	Y	pneumonia	0.96	1-4 y	2015-02-03	13697
1937	Y	pneumonia	1	1-4 y	2015-02-03	13697
1938	Y	pneumonia	1	1-4 y	2015-02-03	13697
1939	Y	HIV/AIDS	1	1-4 y	2015-02-03	13697
1940	Y	pneumonia	1	1-4 y	2015-02-03	13697
1941	Y	pneumonia	1	1-4 y	2015-02-03	13697
1942	Y	pneumonia	1	1-4 y	2015-02-03	13697
1943	Y	pneumonia	1	1-4 y	2015-02-03	13697
1944	Y	neonatal causes	0.76	< 28 d	2015-04-05	271.531
1944	Y	indeterminate	0.24	< 28 d	2015-04-05	271.531
1945	Y	neonatal causes	1	< 28 d	2015-04-05	271.531
1946	Y	neonatal causes	0.51	< 28 d	2015-04-05	271.531
1946	Y	neonatal causes	0.41	< 28 d	2015-04-05	271.531
1946	Y	indeterminate	0.08	< 28 d	2015-04-05	271.531
1947	Y	neonatal causes	0.78	< 28 d	2015-04-05	271.531
1947	Y	indeterminate	0.22	< 28 d	2015-04-05	271.531
1948	Y	neonatal causes	1	< 28 d	2015-04-05	271.531
1949	Y	neonatal causes	1	< 28 d	2015-04-05	271.531
1950	Y	neonatal causes	0.49	< 28 d	2015-04-05	271.531
1950	Y	neonatal causes	0.49	< 28 d	2015-04-05	271.531
1950	Y	indeterminate	0.02	< 28 d	2015-04-05	271.531
1951	Y	neonatal causes	0.99	< 28 d	2015-04-05	271.531
1951	Y	indeterminate	0.01	< 28 d	2015-04-05	271.531
1952	N	indeterminate	1	< 28 d	2015-04-05	271.531
1953	Y	neonatal causes	0.99	< 28 d	2015-04-05	271.531
1953	Y	indeterminate	0.01	< 28 d	2015-04-05	271.531
1954	N	indeterminate	1	< 28 d	2015-04-05	271.531
1955	Y	neonatal causes	1	< 28 d	2015-04-05	271.531
1956	Y	neonatal causes	0.76	< 28 d	2015-04-05	271.531
1956	Y	indeterminate	0.24	< 28 d	2015-04-05	271.531
1957	Y	neonatal causes	1	< 28 d	2015-04-05	271.531
1958	Y	indeterminate	0.19	< 28 d	2015-04-05	271.531
1958	Y	neonatal causes	0.81	< 28 d	2015-04-05	271.531
1959	N	indeterminate	1	< 28 d	2015-04-05	271.531
1960	Y	indeterminate	0.2	< 28 d	2015-04-05	271.531
1960	Y	neonatal causes	0.8	< 28 d	2015-04-05	271.531
1961	Y	indeterminate	0.23	< 28 d	2015-04-05	271.531
1961	Y	neonatal causes	0.77	< 28 d	2015-04-05	271.531
1962	Y	indeterminate	0.23	< 28 d	2015-04-05	271.531
1962	Y	neonatal causes	0.77	< 28 d	2015-04-05	271.531
1963	Y	neonatal causes	0.8	< 28 d	2015-04-05	271.531
1963	Y	indeterminate	0.2	< 28 d	2015-04-05	271.531
1964	Y	indeterminate	0.04	< 28 d	2015-04-05	271.531
1964	Y	neonatal causes	0.96	< 28 d	2015-04-05	271.531
1965	Y	indeterminate	0.06	< 28 d	2015-04-05	271.531
1965	Y	neonatal causes	0.94	< 28 d	2015-04-05	271.531
1966	N	indeterminate	1	< 28 d	2015-04-05	271.531
1967	Y	neonatal causes	1	< 28 d	2015-04-05	271.531
1968	Y	neonatal causes	1	< 28 d	2015-04-05	271.531
1969	N	indeterminate	1	< 28 d	2015-04-05	271.531
1970	Y	neonatal causes	1	< 28 d	2015-04-05	271.531
1971	Y	neonatal causes	1	< 28 d	2015-04-05	271.531
1972	Y	neonatal causes	1	< 28 d	2015-04-05	271.531
1973	Y	neonatal causes	1	< 28 d	2015-04-05	271.531
1974	Y	diarrhoea	0.99	1-11 m	2015-04-05	3102.72
1974	Y	indeterminate	0.01	1-11 m	2015-04-05	3102.72
1975	Y	indeterminate	0.03	1-11 m	2015-04-05	3102.72
1975	Y	non-communicable	0.97	1-11 m	2015-04-05	3102.72
1976	Y	non-communicable	0.55	1-11 m	2015-04-05	3102.72
1976	Y	indeterminate	0.01	1-11 m	2015-04-05	3102.72
1976	Y	diarrhoea	0.44	1-11 m	2015-04-05	3102.72
1977	Y	HIV/AIDS	0.42	1-11 m	2015-04-05	3102.72
1977	Y	other infections	0.42	1-11 m	2015-04-05	3102.72
1977	Y	indeterminate	0.16	1-11 m	2015-04-05	3102.72
1978	Y	diarrhoea	0.8	1-11 m	2015-04-05	3102.72
1978	Y	indeterminate	0.2	1-11 m	2015-04-05	3102.72
1979	N	indeterminate	1	1-11 m	2015-04-05	3102.72
1980	Y	indeterminate	0.03	1-11 m	2015-04-05	3102.72
1980	Y	pneumonia	0.97	1-11 m	2015-04-05	3102.72
1981	Y	HIV/AIDS	0.97	1-11 m	2015-04-05	3102.72
1981	Y	indeterminate	0.03	1-11 m	2015-04-05	3102.72
1982	Y	other infections	0.46	1-11 m	2015-04-05	3102.72
1982	Y	indeterminate	0.08	1-11 m	2015-04-05	3102.72
1982	Y	HIV/AIDS	0.46	1-11 m	2015-04-05	3102.72
1983	Y	indeterminate	0.08	1-11 m	2015-04-05	3102.72
1983	Y	non-communicable	0.92	1-11 m	2015-04-05	3102.72
1984	Y	indeterminate	0.14	1-11 m	2015-04-05	3102.72
1984	Y	pneumonia	0.86	1-11 m	2015-04-05	3102.72
1985	Y	HIV/AIDS	1	1-11 m	2015-04-05	3102.72
1986	Y	pneumonia	1	1-11 m	2015-04-05	3102.72
1987	Y	other infections	0.24	1-11 m	2015-04-05	3102.72
1987	Y	indeterminate	0.29	1-11 m	2015-04-05	3102.72
1987	Y	diarrhoea	0.47	1-11 m	2015-04-05	3102.72
1988	Y	HIV/AIDS	1	1-11 m	2015-04-05	3102.72
1989	Y	pneumonia	0.73	1-11 m	2015-04-05	3102.72
1989	Y	indeterminate	0.27	1-11 m	2015-04-05	3102.72
1990	Y	indeterminate	0.06	1-11 m	2015-04-05	3102.72
1990	Y	other infections	0.47	1-11 m	2015-04-05	3102.72
1990	Y	HIV/AIDS	0.47	1-11 m	2015-04-05	3102.72
1991	Y	pneumonia	1	1-11 m	2015-04-05	3102.72
1992	Y	pneumonia	1	1-11 m	2015-04-05	3102.72
1993	N	indeterminate	1	1-11 m	2015-04-05	3102.72
1994	Y	diarrhoea	0.99	1-11 m	2015-04-05	3102.72
1994	Y	indeterminate	0.01	1-11 m	2015-04-05	3102.72
1995	Y	indeterminate	1	1-11 m	2015-04-05	3102.72
1996	Y	HIV/AIDS	1	1-11 m	2015-04-05	3102.72
1997	Y	pneumonia	0.9	1-11 m	2015-04-05	3102.72
1997	Y	indeterminate	0.1	1-11 m	2015-04-05	3102.72
1998	N	indeterminate	1	1-11 m	2015-04-05	3102.72
1999	Y	pneumonia	1	1-11 m	2015-04-05	3102.72
2000	N	indeterminate	1	1-11 m	2015-04-05	3102.72
2001	Y	pneumonia	0.98	1-11 m	2015-04-05	3102.72
2001	Y	indeterminate	0.02	1-11 m	2015-04-05	3102.72
2002	Y	non-communicable	0.79	1-11 m	2015-04-05	3102.72
2002	Y	indeterminate	0.21	1-11 m	2015-04-05	3102.72
2003	Y	HIV/AIDS	1	1-11 m	2015-04-05	3102.72
2004	Y	HIV/AIDS	0.97	1-11 m	2015-04-05	3102.72
2004	Y	indeterminate	0.03	1-11 m	2015-04-05	3102.72
2005	N	indeterminate	1	1-11 m	2015-04-05	3102.72
2006	Y	indeterminate	0.19	1-11 m	2015-04-05	3102.72
2006	Y	other infections	0.81	1-11 m	2015-04-05	3102.72
2007	Y	HIV/AIDS	1	1-11 m	2015-04-05	3102.72
2008	Y	indeterminate	0.02	1-11 m	2015-04-05	3102.72
2008	Y	HIV/AIDS	0.98	1-11 m	2015-04-05	3102.72
2009	Y	indeterminate	0.03	1-11 m	2015-04-05	3102.72
2009	Y	pneumonia	0.97	1-11 m	2015-04-05	3102.72
2010	Y	pneumonia	1	1-11 m	2015-04-05	3102.72
2011	Y	HIV/AIDS	1	1-11 m	2015-04-05	3102.72
2012	Y	other infections	0.48	1-11 m	2015-04-05	3102.72
2012	Y	HIV/AIDS	0.48	1-11 m	2015-04-05	3102.72
2012	Y	indeterminate	0.04	1-11 m	2015-04-05	3102.72
2013	Y	indeterminate	0.01	1-11 m	2015-04-05	3102.72
2013	Y	pneumonia	0.99	1-11 m	2015-04-05	3102.72
2014	Y	HIV/AIDS	1	1-11 m	2015-04-05	3102.72
2015	Y	diarrhoea	1	1-11 m	2015-04-05	3102.72
2016	Y	pneumonia	0.61	1-11 m	2015-04-05	3102.72
2016	Y	HIV/AIDS	0.39	1-11 m	2015-04-05	3102.72
2017	Y	neonatal causes	1	1-11 m	2015-04-05	3102.72
2018	Y	indeterminate	0.06	1-11 m	2015-04-05	3102.72
2018	Y	other infections	0.31	1-11 m	2015-04-05	3102.72
2018	Y	other infections	0.63	1-11 m	2015-04-05	3102.72
2019	Y	HIV/AIDS	1	1-11 m	2015-04-05	3102.72
2020	Y	indeterminate	0.05	1-11 m	2015-04-05	3102.72
2020	Y	HIV/AIDS	0.95	1-11 m	2015-04-05	3102.72
2021	Y	HIV/AIDS	1	1-11 m	2015-04-05	3102.72
2022	Y	pneumonia	0.97	1-11 m	2015-04-05	3102.72
2022	Y	indeterminate	0.03	1-11 m	2015-04-05	3102.72
2023	Y	indeterminate	0.06	1-11 m	2015-04-05	3102.72
2023	Y	other infections	0.32	1-11 m	2015-04-05	3102.72
2023	Y	diarrhoea	0.62	1-11 m	2015-04-05	3102.72
2024	Y	diarrhoea	1	1-11 m	2015-04-05	3102.72
2025	N	indeterminate	1	1-11 m	2015-04-05	3102.72
2026	Y	HIV/AIDS	1	1-11 m	2015-04-05	3102.72
2027	N	indeterminate	1	1-11 m	2015-04-05	3102.72
2028	N	indeterminate	1	1-11 m	2015-04-05	3102.72
2029	N	indeterminate	1	1-11 m	2015-04-05	3102.72
2030	Y	indeterminate	0.39	1-11 m	2015-04-05	3102.72
2030	Y	other infections	0.61	1-11 m	2015-04-05	3102.72
2031	Y	other infections	0.43	1-11 m	2015-04-05	3102.72
2031	Y	HIV/AIDS	0.43	1-11 m	2015-04-05	3102.72
2031	Y	indeterminate	0.14	1-11 m	2015-04-05	3102.72
2032	Y	pneumonia	0.71	1-11 m	2015-04-05	3102.72
2032	Y	indeterminate	0.29	1-11 m	2015-04-05	3102.72
2033	Y	diarrhoea	1	1-11 m	2015-04-05	3102.72
2034	Y	indeterminate	0.09	1-11 m	2015-04-05	3102.72
2034	Y	pneumonia	0.91	1-11 m	2015-04-05	3102.72
2035	N	indeterminate	1	1-11 m	2015-04-05	3102.72
2036	Y	HIV/AIDS	1	1-11 m	2015-04-05	3102.72
2037	Y	HIV/AIDS	1	1-11 m	2015-04-05	3102.72
2038	N	indeterminate	1	1-11 m	2015-04-05	3102.72
2039	Y	HIV/AIDS	1	1-11 m	2015-04-05	3102.72
2040	Y	HIV/AIDS	1	1-11 m	2015-04-05	3102.72
2041	N	indeterminate	1	1-11 m	2015-04-05	3102.72
2042	Y	pneumonia	0.99	1-11 m	2015-04-05	3102.72
2042	Y	indeterminate	0.01	1-11 m	2015-04-05	3102.72
2043	N	indeterminate	1	1-11 m	2015-04-05	3102.72
2044	Y	indeterminate	1	1-11 m	2015-04-05	3102.72
2045	Y	indeterminate	1	1-11 m	2015-04-05	3102.72
2046	Y	neonatal causes	1	1-11 m	2015-04-05	3102.72
2047	Y	HIV/AIDS	1	1-11 m	2015-04-05	3102.72
2048	Y	HIV/AIDS	1	1-11 m	2015-04-05	3102.72
2049	Y	diarrhoea	0.99	1-11 m	2015-04-05	3102.72
2049	Y	indeterminate	0.01	1-11 m	2015-04-05	3102.72
2050	Y	HIV/AIDS	1	1-11 m	2015-04-05	3102.72
2051	Y	diarrhoea	1	1-11 m	2015-04-05	3102.72
2052	N	indeterminate	1	1-11 m	2015-04-05	3102.72
2053	N	indeterminate	1	1-11 m	2015-04-05	3102.72
2054	N	indeterminate	1	1-11 m	2015-04-05	3102.72
2055	Y	diarrhoea	1	1-11 m	2015-04-05	3102.72
2056	N	indeterminate	1	1-11 m	2015-04-05	3102.72
2057	Y	HIV/AIDS	1	1-11 m	2015-04-05	3102.72
2058	Y	indeterminate	0.05	1-11 m	2015-04-05	3102.72
2058	Y	non-communicable	0.95	1-11 m	2015-04-05	3102.72
2059	N	indeterminate	1	1-11 m	2015-04-05	3102.72
2060	Y	pneumonia	1	1-11 m	2015-04-05	3102.72
2061	N	indeterminate	1	1-11 m	2015-04-05	3102.72
2062	Y	diarrhoea	1	1-11 m	2015-04-05	3102.72
2063	Y	HIV/AIDS	1	1-11 m	2015-04-05	3102.72
2064	Y	pneumonia	1	1-11 m	2015-04-05	3102.72
2065	Y	HIV/AIDS	1	1-11 m	2015-04-05	3102.72
2066	Y	HIV/AIDS	0.97	1-11 m	2015-04-05	3102.72
2066	Y	indeterminate	0.03	1-11 m	2015-04-05	3102.72
2067	Y	other infections	1	1-11 m	2015-04-05	3102.72
2068	N	indeterminate	1	1-11 m	2015-04-05	3102.72
2069	Y	HIV/AIDS	1	1-11 m	2015-04-05	3102.72
2070	Y	other infections	1	1-11 m	2015-04-05	3102.72
2071	Y	pneumonia	0.94	1-4 y	2015-04-05	12804.9
2071	Y	indeterminate	0.06	1-4 y	2015-04-05	12804.9
2072	Y	other infections	1	1-4 y	2015-04-05	12804.9
2073	N	indeterminate	1	1-4 y	2015-04-05	12804.9
2074	Y	pneumonia	0.99	1-4 y	2015-04-05	12804.9
2074	Y	indeterminate	0.01	1-4 y	2015-04-05	12804.9
2075	Y	indeterminate	0.02	1-4 y	2015-04-05	12804.9
2075	Y	pneumonia	0.98	1-4 y	2015-04-05	12804.9
2076	N	indeterminate	1	1-4 y	2015-04-05	12804.9
2077	N	indeterminate	1	1-4 y	2015-04-05	12804.9
2078	Y	other infections	0.47	1-4 y	2015-04-05	12804.9
2078	Y	indeterminate	0.53	1-4 y	2015-04-05	12804.9
2079	Y	indeterminate	0.05	1-4 y	2015-04-05	12804.9
2079	Y	pneumonia	0.95	1-4 y	2015-04-05	12804.9
2080	Y	pneumonia	1	1-4 y	2015-04-05	12804.9
2081	Y	indeterminate	0.17	1-4 y	2015-04-05	12804.9
2081	Y	pneumonia	0.83	1-4 y	2015-04-05	12804.9
2082	Y	external causes	0.98	1-4 y	2015-04-05	12804.9
2082	Y	indeterminate	0.02	1-4 y	2015-04-05	12804.9
2083	Y	pneumonia	0.99	1-4 y	2015-04-05	12804.9
2083	Y	indeterminate	0.01	1-4 y	2015-04-05	12804.9
2084	Y	pneumonia	1	1-4 y	2015-04-05	12804.9
2085	Y	pneumonia	0.8	1-4 y	2015-04-05	12804.9
2085	Y	indeterminate	0.2	1-4 y	2015-04-05	12804.9
2086	Y	indeterminate	0.04	1-4 y	2015-04-05	12804.9
2086	Y	diarrhoea	0.48	1-4 y	2015-04-05	12804.9
2086	Y	non-communicable	0.48	1-4 y	2015-04-05	12804.9
2087	Y	HIV/AIDS	0.93	1-4 y	2015-04-05	12804.9
2087	Y	indeterminate	0.07	1-4 y	2015-04-05	12804.9
2088	Y	pneumonia	0.89	1-4 y	2015-04-05	12804.9
2088	Y	indeterminate	0.11	1-4 y	2015-04-05	12804.9
2089	Y	pneumonia	1	1-4 y	2015-04-05	12804.9
2090	Y	pneumonia	0.34	1-4 y	2015-04-05	12804.9
2090	Y	non-communicable	0.66	1-4 y	2015-04-05	12804.9
2091	Y	pneumonia	0.97	1-4 y	2015-04-05	12804.9
2091	Y	indeterminate	0.03	1-4 y	2015-04-05	12804.9
2092	N	indeterminate	1	1-4 y	2015-04-05	12804.9
2093	Y	other infections	1	1-4 y	2015-04-05	12804.9
2094	Y	indeterminate	0.02	1-4 y	2015-04-05	12804.9
2094	Y	pneumonia	0.98	1-4 y	2015-04-05	12804.9
2095	Y	indeterminate	0.07	1-4 y	2015-04-05	12804.9
2095	Y	other infections	0.93	1-4 y	2015-04-05	12804.9
2096	Y	indeterminate	0.06	1-4 y	2015-04-05	12804.9
2096	Y	non-communicable	0.94	1-4 y	2015-04-05	12804.9
2097	Y	non-communicable	0.97	1-4 y	2015-04-05	12804.9
2097	Y	indeterminate	0.03	1-4 y	2015-04-05	12804.9
2098	Y	indeterminate	1	1-4 y	2015-04-05	12804.9
2099	Y	indeterminate	0.02	1-4 y	2015-04-05	12804.9
2099	Y	pneumonia	0.98	1-4 y	2015-04-05	12804.9
2100	N	indeterminate	1	1-4 y	2015-04-05	12804.9
2101	Y	pneumonia	1	1-4 y	2015-04-05	12804.9
2102	Y	pneumonia	1	1-4 y	2015-04-05	12804.9
2103	Y	pneumonia	1	1-4 y	2015-04-05	12804.9
2104	Y	diarrhoea	1	1-4 y	2015-04-05	12804.9
2105	Y	pneumonia	1	1-4 y	2015-04-05	12804.9
2106	Y	pneumonia	1	1-4 y	2015-04-05	12804.9
2107	Y	pneumonia	1	1-4 y	2015-04-05	12804.9
2108	Y	indeterminate	0.01	1-4 y	2015-04-05	12804.9
2108	Y	pneumonia	0.99	1-4 y	2015-04-05	12804.9
2109	Y	indeterminate	0.14	1-4 y	2015-04-05	12804.9
2109	Y	pneumonia	0.86	1-4 y	2015-04-05	12804.9
2110	Y	external causes	1	1-4 y	2015-04-05	12804.9
2111	Y	pneumonia	0.89	1-4 y	2015-04-05	12804.9
2111	Y	indeterminate	0.11	1-4 y	2015-04-05	12804.9
2112	Y	other infections	0.61	1-4 y	2015-04-05	12804.9
2112	Y	indeterminate	0.39	1-4 y	2015-04-05	12804.9
2113	Y	pneumonia	1	1-4 y	2015-04-05	12804.9
2114	Y	external causes	1	1-4 y	2015-04-05	12804.9
2115	Y	pneumonia	1	1-4 y	2015-04-05	12804.9
2116	Y	pneumonia	1	1-4 y	2015-04-05	12804.9
2117	Y	other infections	1	1-4 y	2015-04-05	12804.9
2118	N	indeterminate	1	1-4 y	2015-04-05	12804.9
2119	Y	indeterminate	0.01	1-4 y	2015-04-05	12804.9
2119	Y	non-communicable	0.99	1-4 y	2015-04-05	12804.9
2120	Y	HIV/AIDS	1	1-4 y	2015-04-05	12804.9
2121	Y	indeterminate	1	1-4 y	2015-04-05	12804.9
2122	Y	pneumonia	1	1-4 y	2015-04-05	12804.9
2123	Y	indeterminate	0.04	1-4 y	2015-04-05	12804.9
2123	Y	non-communicable	0.96	1-4 y	2015-04-05	12804.9
2124	Y	pneumonia	1	1-4 y	2015-04-05	12804.9
2125	Y	indeterminate	0.24	1-4 y	2015-04-05	12804.9
2125	Y	pneumonia	0.76	1-4 y	2015-04-05	12804.9
2126	Y	pneumonia	1	1-4 y	2015-04-05	12804.9
2127	Y	pneumonia	0.44	1-4 y	2015-04-05	12804.9
2127	Y	diarrhoea	0.56	1-4 y	2015-04-05	12804.9
2128	N	indeterminate	1	1-4 y	2015-04-05	12804.9
2129	Y	pneumonia	0.71	1-4 y	2015-04-05	12804.9
2129	Y	indeterminate	0.29	1-4 y	2015-04-05	12804.9
2130	Y	pneumonia	1	1-4 y	2015-04-05	12804.9
2131	Y	other infections	0.61	1-4 y	2015-04-05	12804.9
2131	Y	indeterminate	0.39	1-4 y	2015-04-05	12804.9
2132	Y	pneumonia	1	1-4 y	2015-04-05	12804.9
2133	N	indeterminate	1	1-4 y	2015-04-05	12804.9
2134	Y	non-communicable	0.54	1-4 y	2015-04-05	12804.9
2134	Y	indeterminate	0.46	1-4 y	2015-04-05	12804.9
2135	Y	pneumonia	1	1-4 y	2015-04-05	12804.9
2136	Y	indeterminate	0.01	1-4 y	2015-04-05	12804.9
2136	Y	pneumonia	0.99	1-4 y	2015-04-05	12804.9
2137	Y	pneumonia	1	1-4 y	2015-04-05	12804.9
2138	Y	diarrhoea	1	1-4 y	2015-04-05	12804.9
2139	N	indeterminate	1	1-4 y	2015-04-05	12804.9
2140	Y	neonatal causes	0.76	< 28 d	2015-06-07	288.827
2140	Y	indeterminate	0.24	< 28 d	2015-06-07	288.827
2141	Y	neonatal causes	1	< 28 d	2015-06-07	288.827
2142	Y	neonatal causes	0.6	< 28 d	2015-06-07	288.827
2142	Y	neonatal causes	0.38	< 28 d	2015-06-07	288.827
2142	Y	indeterminate	0.02	< 28 d	2015-06-07	288.827
2143	Y	neonatal causes	0.8	< 28 d	2015-06-07	288.827
2143	Y	indeterminate	0.2	< 28 d	2015-06-07	288.827
2144	Y	neonatal causes	1	< 28 d	2015-06-07	288.827
2145	Y	neonatal causes	0.25	< 28 d	2015-06-07	288.827
2145	Y	neonatal causes	0.5	< 28 d	2015-06-07	288.827
2145	Y	indeterminate	0.25	< 28 d	2015-06-07	288.827
2146	N	indeterminate	1	< 28 d	2015-06-07	288.827
2147	Y	neonatal causes	1	< 28 d	2015-06-07	288.827
2148	Y	neonatal causes	0.76	< 28 d	2015-06-07	288.827
2148	Y	indeterminate	0.24	< 28 d	2015-06-07	288.827
2149	Y	indeterminate	0.14	< 28 d	2015-06-07	288.827
2149	Y	neonatal causes	0.86	< 28 d	2015-06-07	288.827
2150	Y	neonatal causes	0.86	< 28 d	2015-06-07	288.827
2150	Y	indeterminate	0.14	< 28 d	2015-06-07	288.827
2151	Y	neonatal causes	1	< 28 d	2015-06-07	288.827
2152	Y	indeterminate	0.15	< 28 d	2015-06-07	288.827
2152	Y	neonatal causes	0.85	< 28 d	2015-06-07	288.827
2153	Y	indeterminate	0.01	< 28 d	2015-06-07	288.827
2153	Y	neonatal causes	0.99	< 28 d	2015-06-07	288.827
2154	Y	neonatal causes	1	< 28 d	2015-06-07	288.827
2155	N	indeterminate	1	< 28 d	2015-06-07	288.827
2156	Y	indeterminate	0.5	< 28 d	2015-06-07	288.827
2156	Y	neonatal causes	0.5	< 28 d	2015-06-07	288.827
2157	Y	neonatal causes	1	< 28 d	2015-06-07	288.827
2158	Y	neonatal causes	1	< 28 d	2015-06-07	288.827
2159	Y	neonatal causes	0.86	< 28 d	2015-06-07	288.827
2159	Y	indeterminate	0.14	< 28 d	2015-06-07	288.827
2160	Y	neonatal causes	0.8	< 28 d	2015-06-07	288.827
2160	Y	indeterminate	0.2	< 28 d	2015-06-07	288.827
2161	Y	neonatal causes	1	< 28 d	2015-06-07	288.827
2162	Y	neonatal causes	1	< 28 d	2015-06-07	288.827
2163	N	indeterminate	1	< 28 d	2015-06-07	288.827
2164	N	indeterminate	1	< 28 d	2015-06-07	288.827
2165	Y	other infections	1	< 28 d	2015-06-07	288.827
2166	Y	neonatal causes	1	< 28 d	2015-06-07	288.827
2167	Y	neonatal causes	1	< 28 d	2015-06-07	288.827
2168	Y	other infections	0.89	< 28 d	2015-06-07	288.827
2168	Y	indeterminate	0.11	< 28 d	2015-06-07	288.827
2169	Y	neonatal causes	1	< 28 d	2015-06-07	288.827
2170	Y	neonatal causes	1	< 28 d	2015-06-07	288.827
2171	Y	other infections	1	< 28 d	2015-06-07	288.827
2172	Y	neonatal causes	1	< 28 d	2015-06-07	288.827
2173	Y	indeterminate	0.27	1-11 m	2015-06-07	3485.18
2173	Y	other infections	0.73	1-11 m	2015-06-07	3485.18
2174	Y	indeterminate	1	1-11 m	2015-06-07	3485.18
2175	Y	HIV/AIDS	1	1-11 m	2015-06-07	3485.18
2176	Y	diarrhoea	1	1-11 m	2015-06-07	3485.18
2177	Y	HIV/AIDS	1	1-11 m	2015-06-07	3485.18
2178	Y	indeterminate	0.1	1-11 m	2015-06-07	3485.18
2178	Y	HIV/AIDS	0.45	1-11 m	2015-06-07	3485.18
2178	Y	other infections	0.45	1-11 m	2015-06-07	3485.18
2179	Y	indeterminate	0.29	1-11 m	2015-06-07	3485.18
2179	Y	HIV/AIDS	0.71	1-11 m	2015-06-07	3485.18
2180	Y	pneumonia	1	1-11 m	2015-06-07	3485.18
2181	Y	pneumonia	0.83	1-11 m	2015-06-07	3485.18
2181	Y	indeterminate	0.17	1-11 m	2015-06-07	3485.18
2182	Y	indeterminate	0.09	1-11 m	2015-06-07	3485.18
2182	Y	HIV/AIDS	0.45	1-11 m	2015-06-07	3485.18
2182	Y	other infections	0.46	1-11 m	2015-06-07	3485.18
2183	Y	indeterminate	0.01	1-11 m	2015-06-07	3485.18
2183	Y	pneumonia	0.99	1-11 m	2015-06-07	3485.18
2184	Y	pneumonia	0.64	1-11 m	2015-06-07	3485.18
2184	Y	indeterminate	0.36	1-11 m	2015-06-07	3485.18
2185	Y	indeterminate	0.04	1-11 m	2015-06-07	3485.18
2185	Y	other infections	0.48	1-11 m	2015-06-07	3485.18
2185	Y	HIV/AIDS	0.48	1-11 m	2015-06-07	3485.18
2186	Y	HIV/AIDS	1	1-11 m	2015-06-07	3485.18
2187	Y	indeterminate	0.16	1-11 m	2015-06-07	3485.18
2187	Y	other infections	0.84	1-11 m	2015-06-07	3485.18
2188	Y	indeterminate	0.01	1-11 m	2015-06-07	3485.18
2188	Y	HIV/AIDS	0.99	1-11 m	2015-06-07	3485.18
2189	Y	indeterminate	0.01	1-11 m	2015-06-07	3485.18
2189	Y	diarrhoea	0.99	1-11 m	2015-06-07	3485.18
2190	Y	HIV/AIDS	1	1-11 m	2015-06-07	3485.18
2191	Y	pneumonia	1	1-11 m	2015-06-07	3485.18
2192	Y	HIV/AIDS	1	1-11 m	2015-06-07	3485.18
2193	Y	pneumonia	1	1-11 m	2015-06-07	3485.18
2194	Y	diarrhoea	1	1-11 m	2015-06-07	3485.18
2195	Y	other infections	0.49	1-11 m	2015-06-07	3485.18
2195	Y	indeterminate	0.51	1-11 m	2015-06-07	3485.18
2196	Y	diarrhoea	1	1-11 m	2015-06-07	3485.18
2197	Y	HIV/AIDS	1	1-11 m	2015-06-07	3485.18
2198	Y	pneumonia	1	1-11 m	2015-06-07	3485.18
2199	Y	other infections	0.99	1-11 m	2015-06-07	3485.18
2199	Y	indeterminate	0.01	1-11 m	2015-06-07	3485.18
2200	Y	indeterminate	1	1-11 m	2015-06-07	3485.18
2201	Y	indeterminate	1	1-11 m	2015-06-07	3485.18
2202	Y	indeterminate	0.25	1-11 m	2015-06-07	3485.18
2202	Y	other infections	0.75	1-11 m	2015-06-07	3485.18
2203	Y	indeterminate	0.05	1-11 m	2015-06-07	3485.18
2203	Y	HIV/AIDS	0.95	1-11 m	2015-06-07	3485.18
2204	Y	indeterminate	0.03	1-11 m	2015-06-07	3485.18
2204	Y	pneumonia	0.97	1-11 m	2015-06-07	3485.18
2205	Y	indeterminate	1	1-11 m	2015-06-07	3485.18
2206	Y	HIV/AIDS	1	1-11 m	2015-06-07	3485.18
2207	Y	pneumonia	0.83	1-11 m	2015-06-07	3485.18
2207	Y	indeterminate	0.17	1-11 m	2015-06-07	3485.18
2208	Y	indeterminate	1	1-11 m	2015-06-07	3485.18
2209	Y	indeterminate	0.01	1-11 m	2015-06-07	3485.18
2209	Y	pneumonia	0.99	1-11 m	2015-06-07	3485.18
2210	Y	indeterminate	0.32	1-11 m	2015-06-07	3485.18
2210	Y	HIV/AIDS	0.68	1-11 m	2015-06-07	3485.18
2211	Y	HIV/AIDS	1	1-11 m	2015-06-07	3485.18
2212	Y	other infections	0.91	1-11 m	2015-06-07	3485.18
2212	Y	indeterminate	0.09	1-11 m	2015-06-07	3485.18
2213	Y	HIV/AIDS	1	1-11 m	2015-06-07	3485.18
2214	Y	HIV/AIDS	1	1-11 m	2015-06-07	3485.18
2215	Y	pneumonia	1	1-11 m	2015-06-07	3485.18
2216	Y	pneumonia	1	1-11 m	2015-06-07	3485.18
2217	Y	HIV/AIDS	1	1-11 m	2015-06-07	3485.18
2218	N	indeterminate	1	1-11 m	2015-06-07	3485.18
2219	Y	HIV/AIDS	1	1-11 m	2015-06-07	3485.18
2220	Y	HIV/AIDS	1	1-11 m	2015-06-07	3485.18
2221	Y	HIV/AIDS	1	1-11 m	2015-06-07	3485.18
2222	Y	HIV/AIDS	1	1-11 m	2015-06-07	3485.18
2223	Y	indeterminate	0.1	1-11 m	2015-06-07	3485.18
2223	Y	pneumonia	0.9	1-11 m	2015-06-07	3485.18
2224	Y	diarrhoea	1	1-11 m	2015-06-07	3485.18
2225	Y	HIV/AIDS	0.95	1-11 m	2015-06-07	3485.18
2225	Y	indeterminate	0.05	1-11 m	2015-06-07	3485.18
2226	Y	indeterminate	0.16	1-11 m	2015-06-07	3485.18
2226	Y	HIV/AIDS	0.84	1-11 m	2015-06-07	3485.18
2227	Y	other infections	0.86	1-11 m	2015-06-07	3485.18
2227	Y	indeterminate	0.14	1-11 m	2015-06-07	3485.18
2228	N	indeterminate	1	1-11 m	2015-06-07	3485.18
2229	Y	other infections	0.8	1-11 m	2015-06-07	3485.18
2229	Y	indeterminate	0.2	1-11 m	2015-06-07	3485.18
2230	Y	HIV/AIDS	1	1-11 m	2015-06-07	3485.18
2231	Y	pneumonia	1	1-11 m	2015-06-07	3485.18
2232	Y	diarrhoea	0.89	1-11 m	2015-06-07	3485.18
2232	Y	indeterminate	0.11	1-11 m	2015-06-07	3485.18
2233	Y	HIV/AIDS	1	1-11 m	2015-06-07	3485.18
2234	Y	HIV/AIDS	1	1-11 m	2015-06-07	3485.18
2235	Y	indeterminate	0.33	1-11 m	2015-06-07	3485.18
2235	Y	HIV/AIDS	0.67	1-11 m	2015-06-07	3485.18
2236	N	indeterminate	1	1-11 m	2015-06-07	3485.18
2237	Y	HIV/AIDS	1	1-11 m	2015-06-07	3485.18
2238	Y	indeterminate	1	1-11 m	2015-06-07	3485.18
2239	Y	other infections	0.8	1-11 m	2015-06-07	3485.18
2239	Y	indeterminate	0.2	1-11 m	2015-06-07	3485.18
2240	Y	pneumonia	0.99	1-11 m	2015-06-07	3485.18
2240	Y	indeterminate	0.01	1-11 m	2015-06-07	3485.18
2241	Y	pneumonia	0.99	1-11 m	2015-06-07	3485.18
2241	Y	indeterminate	0.01	1-11 m	2015-06-07	3485.18
2242	Y	indeterminate	1	1-11 m	2015-06-07	3485.18
2243	Y	HIV/AIDS	1	1-11 m	2015-06-07	3485.18
2244	Y	indeterminate	0.29	1-11 m	2015-06-07	3485.18
2244	Y	diarrhoea	0.71	1-11 m	2015-06-07	3485.18
2245	Y	pneumonia	0.86	1-11 m	2015-06-07	3485.18
2245	Y	indeterminate	0.14	1-11 m	2015-06-07	3485.18
2246	Y	HIV/AIDS	1	1-11 m	2015-06-07	3485.18
2247	Y	pneumonia	1	1-11 m	2015-06-07	3485.18
2248	Y	HIV/AIDS	1	1-11 m	2015-06-07	3485.18
2249	Y	non-communicable	0.67	1-11 m	2015-06-07	3485.18
2249	Y	pneumonia	0.33	1-11 m	2015-06-07	3485.18
2250	Y	non-communicable	0.5	1-11 m	2015-06-07	3485.18
2250	Y	pneumonia	0.5	1-11 m	2015-06-07	3485.18
2251	N	indeterminate	1	1-11 m	2015-06-07	3485.18
2252	Y	HIV/AIDS	1	1-11 m	2015-06-07	3485.18
2253	N	indeterminate	1	1-11 m	2015-06-07	3485.18
2254	Y	HIV/AIDS	1	1-11 m	2015-06-07	3485.18
2255	Y	HIV/AIDS	1	1-11 m	2015-06-07	3485.18
2256	Y	pneumonia	0.8	1-11 m	2015-06-07	3485.18
2256	Y	indeterminate	0.2	1-11 m	2015-06-07	3485.18
2257	Y	indeterminate	1	1-11 m	2015-06-07	3485.18
2258	N	indeterminate	1	1-11 m	2015-06-07	3485.18
2259	Y	other infections	1	1-11 m	2015-06-07	3485.18
2260	Y	pneumonia	1	1-11 m	2015-06-07	3485.18
2261	Y	indeterminate	0.36	1-11 m	2015-06-07	3485.18
2261	Y	neonatal causes	0.64	1-11 m	2015-06-07	3485.18
2262	Y	HIV/AIDS	1	1-11 m	2015-06-07	3485.18
2263	N	indeterminate	1	1-11 m	2015-06-07	3485.18
2264	Y	HIV/AIDS	1	1-11 m	2015-06-07	3485.18
2265	Y	HIV/AIDS	1	1-11 m	2015-06-07	3485.18
2266	Y	HIV/AIDS	1	1-11 m	2015-06-07	3485.18
2267	Y	other infections	1	1-11 m	2015-06-07	3485.18
2268	N	indeterminate	1	1-11 m	2015-06-07	3485.18
2269	Y	diarrhoea	1	1-11 m	2015-06-07	3485.18
2270	Y	external causes	1	1-11 m	2015-06-07	3485.18
2271	Y	HIV/AIDS	1	1-11 m	2015-06-07	3485.18
2272	Y	pneumonia	1	1-11 m	2015-06-07	3485.18
2273	Y	HIV/AIDS	1	1-11 m	2015-06-07	3485.18
2274	Y	HIV/AIDS	1	1-11 m	2015-06-07	3485.18
2275	Y	pneumonia	0.98	1-11 m	2015-06-07	3485.18
2275	Y	indeterminate	0.02	1-11 m	2015-06-07	3485.18
2276	Y	indeterminate	1	1-11 m	2015-06-07	3485.18
2277	Y	pneumonia	1	1-11 m	2015-06-07	3485.18
2278	Y	non-communicable	1	1-11 m	2015-06-07	3485.18
2279	Y	HIV/AIDS	1	1-11 m	2015-06-07	3485.18
2280	Y	pneumonia	1	1-11 m	2015-06-07	3485.18
2281	Y	non-communicable	1	1-11 m	2015-06-07	3485.18
2282	Y	other infections	1	1-11 m	2015-06-07	3485.18
2283	Y	HIV/AIDS	1	1-11 m	2015-06-07	3485.18
2284	N	indeterminate	1	1-11 m	2015-06-07	3485.18
2285	Y	HIV/AIDS	1	1-11 m	2015-06-07	3485.18
2286	Y	HIV/AIDS	1	1-11 m	2015-06-07	3485.18
2287	Y	diarrhoea	1	1-11 m	2015-06-07	3485.18
2288	Y	HIV/AIDS	1	1-11 m	2015-06-07	3485.18
2289	Y	diarrhoea	1	1-11 m	2015-06-07	3485.18
2290	Y	HIV/AIDS	1	1-11 m	2015-06-07	3485.18
2291	Y	indeterminate	0.05	1-4 y	2015-06-07	13344.7
2291	Y	other infections	0.95	1-4 y	2015-06-07	13344.7
2292	Y	other infections	0.56	1-4 y	2015-06-07	13344.7
2292	Y	indeterminate	0.44	1-4 y	2015-06-07	13344.7
2293	Y	indeterminate	0.4	1-4 y	2015-06-07	13344.7
2293	Y	other infections	0.6	1-4 y	2015-06-07	13344.7
2294	Y	indeterminate	0.06	1-4 y	2015-06-07	13344.7
2294	Y	pneumonia	0.94	1-4 y	2015-06-07	13344.7
2295	Y	pneumonia	1	1-4 y	2015-06-07	13344.7
2296	Y	diarrhoea	0.87	1-4 y	2015-06-07	13344.7
2296	Y	indeterminate	0.13	1-4 y	2015-06-07	13344.7
2297	Y	other infections	0.94	1-4 y	2015-06-07	13344.7
2297	Y	indeterminate	0.06	1-4 y	2015-06-07	13344.7
2298	Y	pneumonia	0.8	1-4 y	2015-06-07	13344.7
2298	Y	indeterminate	0.2	1-4 y	2015-06-07	13344.7
2299	N	indeterminate	1	1-4 y	2015-06-07	13344.7
2300	Y	indeterminate	0.09	1-4 y	2015-06-07	13344.7
2300	Y	pneumonia	0.91	1-4 y	2015-06-07	13344.7
2301	Y	indeterminate	0.01	1-4 y	2015-06-07	13344.7
2301	Y	HIV/AIDS	0.99	1-4 y	2015-06-07	13344.7
2302	Y	other infections	0.33	1-4 y	2015-06-07	13344.7
2302	Y	diarrhoea	0.64	1-4 y	2015-06-07	13344.7
2302	Y	indeterminate	0.03	1-4 y	2015-06-07	13344.7
2303	Y	other infections	1	1-4 y	2015-06-07	13344.7
2304	Y	non-communicable	0.76	1-4 y	2015-06-07	13344.7
2304	Y	indeterminate	0.24	1-4 y	2015-06-07	13344.7
2305	N	indeterminate	1	1-4 y	2015-06-07	13344.7
2306	Y	HIV/AIDS	0.99	1-4 y	2015-06-07	13344.7
2306	Y	indeterminate	0.01	1-4 y	2015-06-07	13344.7
2307	Y	indeterminate	0.02	1-4 y	2015-06-07	13344.7
2307	Y	HIV/AIDS	0.98	1-4 y	2015-06-07	13344.7
2308	Y	indeterminate	1	1-4 y	2015-06-07	13344.7
2309	Y	pneumonia	1	1-4 y	2015-06-07	13344.7
2310	Y	pneumonia	1	1-4 y	2015-06-07	13344.7
2311	Y	indeterminate	0.01	1-4 y	2015-06-07	13344.7
2311	Y	HIV/AIDS	0.99	1-4 y	2015-06-07	13344.7
2312	Y	indeterminate	0.02	1-4 y	2015-06-07	13344.7
2312	Y	non-communicable	0.49	1-4 y	2015-06-07	13344.7
2312	Y	pneumonia	0.49	1-4 y	2015-06-07	13344.7
2313	Y	other infections	1	1-4 y	2015-06-07	13344.7
2314	Y	external causes	0.98	1-4 y	2015-06-07	13344.7
2314	Y	indeterminate	0.02	1-4 y	2015-06-07	13344.7
2315	Y	HIV/AIDS	1	1-4 y	2015-06-07	13344.7
2316	N	indeterminate	1	1-4 y	2015-06-07	13344.7
2317	Y	indeterminate	0.01	1-4 y	2015-06-07	13344.7
2317	Y	HIV/AIDS	0.99	1-4 y	2015-06-07	13344.7
2318	Y	non-communicable	0.98	1-4 y	2015-06-07	13344.7
2318	Y	indeterminate	0.02	1-4 y	2015-06-07	13344.7
2319	Y	HIV/AIDS	1	1-4 y	2015-06-07	13344.7
2320	Y	diarrhoea	0.34	1-4 y	2015-06-07	13344.7
2320	Y	pneumonia	0.54	1-4 y	2015-06-07	13344.7
2320	Y	indeterminate	0.12	1-4 y	2015-06-07	13344.7
2321	Y	indeterminate	0.12	1-4 y	2015-06-07	13344.7
2321	Y	other infections	0.88	1-4 y	2015-06-07	13344.7
2322	Y	HIV/AIDS	1	1-4 y	2015-06-07	13344.7
2323	Y	pneumonia	1	1-4 y	2015-06-07	13344.7
2324	Y	indeterminate	0.01	1-4 y	2015-06-07	13344.7
2324	Y	pneumonia	0.99	1-4 y	2015-06-07	13344.7
2325	Y	pneumonia	1	1-4 y	2015-06-07	13344.7
2326	Y	pneumonia	1	1-4 y	2015-06-07	13344.7
2327	Y	other infections	1	1-4 y	2015-06-07	13344.7
2328	Y	pneumonia	1	1-4 y	2015-06-07	13344.7
2329	Y	pneumonia	0.44	1-4 y	2015-06-07	13344.7
2329	Y	indeterminate	0.01	1-4 y	2015-06-07	13344.7
2329	Y	non-communicable	0.55	1-4 y	2015-06-07	13344.7
2330	Y	indeterminate	1	1-4 y	2015-06-07	13344.7
2331	Y	diarrhoea	1	1-4 y	2015-06-07	13344.7
2332	Y	pneumonia	0.67	1-4 y	2015-06-07	13344.7
2332	Y	indeterminate	0.33	1-4 y	2015-06-07	13344.7
2333	N	indeterminate	1	1-4 y	2015-06-07	13344.7
2334	Y	pneumonia	1	1-4 y	2015-06-07	13344.7
2335	Y	HIV/AIDS	1	1-4 y	2015-06-07	13344.7
2336	Y	HIV/AIDS	0.38	1-4 y	2015-06-07	13344.7
2336	Y	indeterminate	0.01	1-4 y	2015-06-07	13344.7
2336	Y	other infections	0.61	1-4 y	2015-06-07	13344.7
2337	Y	HIV/AIDS	1	1-4 y	2015-06-07	13344.7
2338	Y	non-communicable	0.86	1-4 y	2015-06-07	13344.7
2338	Y	indeterminate	0.14	1-4 y	2015-06-07	13344.7
2339	Y	HIV/AIDS	1	1-4 y	2015-06-07	13344.7
2340	Y	indeterminate	0.39	1-4 y	2015-06-07	13344.7
2340	Y	other infections	0.61	1-4 y	2015-06-07	13344.7
2341	Y	HIV/AIDS	1	1-4 y	2015-06-07	13344.7
2342	Y	pneumonia	0.99	1-4 y	2015-06-07	13344.7
2342	Y	indeterminate	0.01	1-4 y	2015-06-07	13344.7
2343	Y	pneumonia	1	1-4 y	2015-06-07	13344.7
2344	Y	diarrhoea	1	1-4 y	2015-06-07	13344.7
2345	N	indeterminate	1	1-4 y	2015-06-07	13344.7
2346	Y	HIV/AIDS	1	1-4 y	2015-06-07	13344.7
2347	Y	pneumonia	1	1-4 y	2015-06-07	13344.7
2348	Y	indeterminate	0.11	1-4 y	2015-06-07	13344.7
2348	Y	pneumonia	0.89	1-4 y	2015-06-07	13344.7
2349	N	indeterminate	1	1-4 y	2015-06-07	13344.7
2350	N	indeterminate	1	1-4 y	2015-06-07	13344.7
2351	Y	non-communicable	0.44	1-4 y	2015-06-07	13344.7
2351	Y	pneumonia	0.56	1-4 y	2015-06-07	13344.7
2352	Y	pneumonia	1	1-4 y	2015-06-07	13344.7
2353	Y	pneumonia	0.56	1-4 y	2015-06-07	13344.7
2353	Y	non-communicable	0.44	1-4 y	2015-06-07	13344.7
2354	Y	indeterminate	0.01	1-4 y	2015-06-07	13344.7
2354	Y	pneumonia	0.99	1-4 y	2015-06-07	13344.7
2355	Y	pneumonia	0.67	1-4 y	2015-06-07	13344.7
2355	Y	indeterminate	0.33	1-4 y	2015-06-07	13344.7
2356	Y	indeterminate	0.09	1-4 y	2015-06-07	13344.7
2356	Y	other infections	0.91	1-4 y	2015-06-07	13344.7
2357	Y	indeterminate	0.01	1-4 y	2015-06-07	13344.7
2357	Y	diarrhoea	0.99	1-4 y	2015-06-07	13344.7
2358	Y	pneumonia	1	1-4 y	2015-06-07	13344.7
2359	Y	indeterminate	0.01	1-4 y	2015-06-07	13344.7
2359	Y	other infections	0.99	1-4 y	2015-06-07	13344.7
2360	Y	indeterminate	1	1-4 y	2015-06-07	13344.7
2361	Y	non-communicable	0.38	1-4 y	2015-06-07	13344.7
2361	Y	pneumonia	0.62	1-4 y	2015-06-07	13344.7
2362	Y	pneumonia	1	1-4 y	2015-06-07	13344.7
2363	Y	other infections	1	1-4 y	2015-06-07	13344.7
2364	Y	pneumonia	1	1-4 y	2015-06-07	13344.7
2365	Y	pneumonia	1	1-4 y	2015-06-07	13344.7
2366	Y	pneumonia	1	1-4 y	2015-06-07	13344.7
2367	Y	pneumonia	1	1-4 y	2015-06-07	13344.7
2368	Y	pneumonia	1	1-4 y	2015-06-07	13344.7
2369	N	indeterminate	1	1-4 y	2015-06-07	13344.7
2370	Y	pneumonia	1	1-4 y	2015-06-07	13344.7
2371	Y	pneumonia	1	1-4 y	2015-06-07	13344.7
2372	Y	indeterminate	0.11	1-4 y	2015-06-07	13344.7
2372	Y	pneumonia	0.89	1-4 y	2015-06-07	13344.7
2373	Y	HIV/AIDS	1	1-4 y	2015-06-07	13344.7
2374	Y	indeterminate	1	1-4 y	2015-06-07	13344.7
2375	N	indeterminate	1	1-4 y	2015-06-07	13344.7
2376	Y	pneumonia	1	1-4 y	2015-06-07	13344.7
2377	N	indeterminate	1	1-4 y	2015-06-07	13344.7
2378	Y	non-communicable	1	1-4 y	2015-06-07	13344.7
2379	N	indeterminate	1	1-4 y	2015-06-07	13344.7
2380	Y	pneumonia	1	1-4 y	2015-06-07	13344.7
2381	Y	pneumonia	1	1-4 y	2015-06-07	13344.7
2382	Y	pneumonia	1	1-4 y	2015-06-07	13344.7
2383	Y	HIV/AIDS	1	1-4 y	2015-06-07	13344.7
2384	Y	HIV/AIDS	1	1-4 y	2015-06-07	13344.7
2385	Y	pneumonia	1	1-4 y	2015-06-07	13344.7
2386	Y	other infections	1	1-4 y	2015-06-07	13344.7
2387	Y	indeterminate	0.14	< 28 d	2015-08-09	348.771
2387	Y	neonatal causes	0.86	< 28 d	2015-08-09	348.771
2388	Y	neonatal causes	1	< 28 d	2015-08-09	348.771
2389	Y	neonatal causes	0.99	< 28 d	2015-08-09	348.771
2389	Y	indeterminate	0.01	< 28 d	2015-08-09	348.771
2390	Y	neonatal causes	1	< 28 d	2015-08-09	348.771
[truncated: 930 more rows]
